# Supplementary material for: FGF9 promotes mouse spermatogonial stem cell proliferation mediated by p38 MAPK signalling
Source: Cell Prolif. 2020 Oct 26;54(1):e12933. doi: 10.1111/cpr.12933 (PMC7791179; doi:10.1111/cpr.12933)
Supplement: Supplementary file 3 — Table S3 [file CPR-54-e12933-s003.xlsx]

## Sheet: original simplified
Raw Data of bulk RNA-sequencing
	1 ng/ml FGF9			20 ng/ml FGF9			1 ng/ml FGF2
Symbol	log2FoldChange	lfcSE	pvalue	log2FoldChange	lfcSE	pvalue	log2FoldChange	lfcSE	pvalue
Cbx3-ps7	0	4.40736	1	16.6544	4.30613	0.000109916	16.4496	4.30747	0.000134071
Gm7353	-27.3487	4.00791	8.87351e-12	3.78744	3.8929	0.330598	-1.81845	3.94799	0.645085
Smt3h2-ps4	0	4.40736	1	16.4109	4.30538	0.000138005	16.5452	4.3057	0.000121729
Nlrp1a	15.3804	4.34126	0.000395845	14.8233	4.34139	0.000639169	0	4.40736	1
Mir692-2	15.7346	4.32826	0.00027763	14.7679	4.33111	0.000650252	0	4.40736	1
Vmn2r-ps26	15.055	4.35861	0.000552163	14.007	4.39182	0.00142604	14.3767	4.38094	0.00103204
Gm8249	-21.5965	4.30914	5.39288e-07	-0.28415	4.20638	0.946142	-21.2298	4.30914	8.3631e-07
Zfp935	0	4.40433	1	5.85727	4.25539	0.168687	0	4.40736	1
Hist1h2br	5.94621	1.8524	0.00132735	5.70344	1.84844	0.00203187	6.73518	1.83906	0.000249959
Gm49361	-21.2275	4.31017	8.43647e-07	-20.9497	4.31017	1.17076e-06	-0.217018	4.20773	0.958866
Gm13304	-20.995	4.26518	8.54795e-07	1.35736	4.10677	0.74101	-2.14529	4.16912	0.606856
Gm44502	20.5722	4.35172	2.27428e-06	0	4.40736	1	0	4.40736	1
Gm10340	20.5722	4.35172	2.27428e-06	0	4.40736	1	0	4.40736	1
Rpl7a-ps3	3.17959	2.32028	0.170577	5.52777	2.21946	0.012753	2.81638	2.33006	0.226772
Gm28998	-20.1181	4.33112	3.40055e-06	-0.276789	4.25199	0.948097	-19.7665	4.33112	5.02279e-06
Gm9256	-20.0559	4.31856	3.41523e-06	-19.6506	4.31856	5.35812e-06	-1.21803	4.24732	0.774284
Gm16464	-20.0406	4.32338	3.56239e-06	-19.5285	4.32338	6.27339e-06	-0.466453	4.23917	0.912382
Gm26244	19.7762	4.35268	5.53394e-06	0	4.40736	1	0	4.40736	1
Gm15272	-19.6529	4.32789	5.59899e-06	-19.0299	4.32789	1.09742e-05	-0.306972	4.24565	0.942361
Lgals3	0.950617	0.975454	0.329789	5.51615	0.92143	2.14396e-09	1.93934	0.944234	0.0399881
Rac2	4.45448	1.47787	0.00257725	5.49055	1.45844	0.000166776	2.65408	1.46506	0.0700514
Gm3436	-19.241	4.31191	8.10856e-06	-0.278619	4.21737	0.947326	-18.3853	4.31191	2.00943e-05
Rhox3e	5.32494	1.73774	0.00218186	5.34785	1.70916	0.00175436	0	2.05871	1
Rpl21-ps7	2.34711	2.44643	0.337357	5.29844	2.28632	0.0204787	3.63315	2.33654	0.119963
Ugt1a6b	3.70506	1.49937	0.0134705	5.09544	1.46657	0.000512	0.643	1.63315	0.693789
Gm20806	-18.5999	4.31192	1.60624e-05	-1.0294	4.22542	0.807525	-18.4229	4.31192	1.93241e-05
Cfap100	2.77402	1.85357	0.134502	4.87196	1.76429	0.00575491	2.22972	1.82149	0.220908
Prl2c3	0	3.47382	1	4.75925	3.29263	0.148339	2.87237	3.35086	0.391332
Gm10269	-3.15327	0.740877	2.07989e-05	-0.676016	0.534288	0.205777	-0.183725	0.522665	0.725202
Gm13167	-17.8942	4.21661	2.19834e-05	-0.885487	4.10778	0.829328	-2.04466	4.15719	0.622835
Gm45692	-6.81011	1.60875	2.30414e-05	0.270892	1.1055	0.806425	-0.712895	1.1165	0.523142
Gm6351	-18.1812	4.34485	2.85752e-05	-0.289346	4.27061	0.945982	-17.4381	4.34485	5.98254e-05
Bach2os	0.881346	2.33496	0.705835	4.72904	2.1535	0.0280931	4.5108	2.16818	0.0374836
Gm24414	17.6261	4.31099	4.33899e-05	16.8634	4.32105	9.51605e-05	0	4.40736	1
Gm3893	-17.4807	4.3068	4.93114e-05	-18.8897	4.3068	1.15447e-05	-0.126846	4.20188	0.975917
Gm6087	-17.3822	4.32012	5.73313e-05	-17.6024	4.32012	4.6111e-05	0.260596	4.22416	0.950808
2010010A06Rik	0	4.40736	1	4.70031	4.27363	0.271402	0.132913	4.39428	0.97587
Rpl9-ps7	-1.38178	3.25085	0.670799	4.66037	3.10688	0.133611	-0.146724	3.24055	0.963886
Gm10134	-0.826924	0.206225	6.0766e-05	-0.516021	0.1972	0.00887727	0.190938	0.199473	0.33846
Gm48492	-17.2489	4.30922	6.26023e-05	-18.6089	4.30922	1.57176e-05	-0.926388	4.21489	0.826035
Gm18800	-17.21	4.31482	6.64702e-05	-0.348571	4.23133	0.934346	-1.18821	4.26535	0.780573
Gm49044	-17.331	4.34607	6.67079e-05	-0.979765	4.30521	0.819976	0.361067	4.26269	0.932497
Gm44503	17.1467	4.31213	6.99674e-05	17.7185	4.30834	3.91222e-05	0	4.40736	1
Gm45184	17.0472	4.32161	7.99193e-05	18.9012	4.30255	1.11783e-05	0	4.40736	1
Gm25500	-17.0903	4.33351	8.02149e-05	-0.185226	4.2528	0.96526	-1.22819	4.31729	0.77604
Evi2a	2.72522	2.16414	0.207937	4.60996	1.98449	0.0201791	0.699559	2.24279	0.755106
Gm48340	-16.9602	4.31545	8.49033e-05	1.00838	4.21104	0.810749	-17.4006	4.31545	5.52647e-05
Fcer2a	2.73583	4.35788	0.530141	4.5942	4.28186	0.283296	0.76553	4.38307	0.86135
Cav1	2.39707	0.482528	6.77371e-07	4.49803	0.468283	7.58876e-22	1.3444	0.485849	0.00565545
Atp6v0c-ps2	1.63008	0.925877	0.0783101	4.49394	0.894775	5.10245e-07	0.984307	0.932694	0.291271
Anxa1	1.50775	0.532268	0.00461572	4.3463	0.524247	1.1273e-16	2.63367	0.534664	8.39995e-07
Hotairm1	2.38675	1.92701	0.215502	4.28212	1.79337	0.0169519	3.02751	1.91373	0.113651
Gm26516	-16.5455	4.35611	0.000145734	-0.806179	4.34046	0.852652	0.280789	4.28489	0.947752
Rpl30-ps10	3.4801	2.66195	0.191095	4.27489	2.63237	0.104382	2.96356	2.67183	0.26735
Gm14970	16.2522	4.3204	0.000168742	16.0438	4.32546	0.000207961	0	4.40736	1
Rpl30-ps1	1.229	2.36927	0.603952	4.23949	2.11031	0.0445433	3.0249	2.17224	0.163764
Myl1	0.549189	2.52829	0.828039	4.21663	2.29193	0.0658008	2.31274	2.36309	0.327731
Gm35106	6.48574	1.74016	0.000193697	6.33741	1.73663	0.000263008	6.47968	1.73604	0.000189629
Hectd2os	1.91557	1.88348	0.309135	4.19343	1.75858	0.0170997	1.18001	1.83477	0.520134
Itgax	0	3.42322	1	4.19339	3.27458	0.200338	1.27151	3.37148	0.706072
B130024G19Rik	0.726051	1.7391	0.676323	4.18408	1.66827	0.0121405	4.25401	1.68113	0.0113919
Rab7b	3.66406	1.03443	0.000396972	4.10377	0.993396	3.61107e-05	1.67453	1.06895	0.117228
C920009B18Rik	-0.986198	1.63554	0.546522	4.09514	1.51931	0.0070305	1.03233	1.54641	0.504413
Ifi209	1.42016	2.82874	0.615634	4.06418	2.63736	0.123316	2.38465	2.71671	0.380067
AC166748.2	3.95562	2.34952	0.0922612	4.01946	2.31799	0.0829138	1.66913	2.49561	0.503606
Gm2974	2.40434	0.669121	0.000326542	1.67591	0.665838	0.0118362	1.45397	0.665073	0.0288028
Itpa-ps1	3.02529	3.75401	0.420311	4.01788	3.71473	0.279428	-1.90747	3.82556	0.618053
Gpr174	1.1434	3.84361	0.7661	4.01006	3.72416	0.281584	0.585242	3.84469	0.879013
Cyp7a1	-0.533821	1.7269	0.757229	3.98388	1.56215	0.0107645	4.31866	1.54956	0.00531945
Gpr149	-1.35531	1.63867	0.408191	3.98123	1.32964	0.00275142	0.792459	1.43255	0.580139
Gm27494	15.3804	4.34126	0.000395845	14.8233	4.34139	0.000639169	0	4.40736	1
Svs5	1.94048	2.47568	0.433147	3.95531	2.31322	0.0872891	3.26476	2.39107	0.172129
Mir7063	3.04964	2.78368	0.273279	3.94694	2.71841	0.146521	2.03159	2.82813	0.47254
C1qtnf1	-0.605592	0.887111	0.494824	3.94335	0.785372	5.1404e-07	-1.46106	0.939663	0.119977
Olfr1316	0.193669	3.84001	0.959776	3.9088	3.67192	0.287097	-0.722477	3.84001	0.850763
Gper1	2.15214	2.07239	0.299047	3.90339	1.93314	0.0434663	0.666846	2.16014	0.757547
Gm28845	-15.2559	4.35482	0.000459687	-0.41382	4.32237	0.923728	-0.29415	4.31761	0.945684
Gm12220	-15.3126	4.38188	0.000474905	0.801746	4.30409	0.852229	0.291651	4.34377	0.946468
Clec2d	2.95478	1.24617	0.0177361	3.87232	1.21334	0.00141552	1.84472	1.27166	0.146879
Prl2c2	1.45621	0.698601	0.0371185	3.87013	0.686606	1.73428e-08	1.4264	0.696117	0.0404538
Tgif2-ps2	0	4.40736	1	3.83192	4.27697	0.370283	0	4.40736	1
Rtl8c	1.00668	1.78171	0.572069	3.82716	1.6252	0.0185283	2.58469	1.66483	0.120537
Ptgs1	2.03802	0.638457	0.00141238	3.79597	0.603357	3.14607e-10	1.06509	0.638157	0.0951147
LOC665443	1.8417	3.54581	0.60348	3.78058	3.43348	0.270855	0.815022	3.57671	0.819748
Pcdhb19	1.62372	3.37062	0.63	3.75034	3.24297	0.247496	3.26572	3.26144	0.316676
Mmp10	1.26832	1.52424	0.405351	3.74109	1.41729	0.00830027	-0.261415	1.64669	0.873864
A230081H15Rik	1.23457	2.35184	0.599626	3.71904	2.10921	0.0778602	3.92467	2.10363	0.0620883
Gm4982	-15.1291	4.40736	0.000597632	0.605746	4.37362	0.889845	0.52893	4.37671	0.903809
1700007F19Rik	1.25002	3.34563	0.708681	3.69287	3.17963	0.245472	1.37021	3.31328	0.679203
Ccl9	0.300658	0.916341	0.742831	3.67626	0.882746	3.11927e-05	1.24093	0.899667	0.167796
4921517D22Rik	2.49075	2.27211	0.272979	3.6745	2.19781	0.0945458	2.46804	2.23821	0.270162
Gm4786	14.6428	4.37694	0.000821514	14.201	4.38538	0.00120264	14.5407	4.37105	0.000879134
Dnm3os	2.18515	0.848619	0.0100254	3.66237	0.845861	1.49272e-05	0.663767	0.849246	0.434452
Rps25-ps1	2.57299	3.36144	0.444009	3.66036	3.31045	0.268857	2.78032	3.33273	0.404142
Bnip3l-ps	0	4.08668	1	3.64738	3.96016	0.357041	3.57875	3.94807	0.364695
1700047M11Rik	1.41275	2.32701	0.543777	3.64098	2.2425	0.104455	-0.196074	2.40909	0.935132
AC113540.1	3.24136	2.06766	0.116964	3.6407	2.01712	0.0710894	3.584	2.02312	0.0764745
Wincr1	2.32626	2.42834	0.33808	3.63886	2.34279	0.120371	2.0574	2.43604	0.398352
Gm26683	14.498	4.39999	0.000984195	15.1582	4.34707	0.000488475	14.8913	4.36159	0.000639698
Pcyt1b	2.61009	1.83525	0.15497	3.63375	1.79024	0.0423819	1.15373	1.89155	0.5419
Insc	-0.472012	2.66475	0.859405	3.63081	2.43957	0.136672	3.20186	2.44567	0.190469
S100a4	1.70283	0.441389	0.000114365	3.63073	0.431568	4.00081e-17	1.21496	0.441754	0.00595413
Cntn5	1.34084	3.3401	0.688098	3.61598	3.25405	0.266473	1.25908	3.32936	0.7053
Gm28661	2.4721	0.754743	0.00105503	2.18653	0.754751	0.00376717	0.498527	0.754967	0.509042
Gimap1os	3.5347	2.28285	0.121533	3.57701	2.23607	0.109669	2.96899	2.2816	0.193164
Aldh3b3	0	4.40736	1	3.56139	4.29843	0.407368	1.51844	4.36006	0.727644
Cd101	0	4.40736	1	3.54652	4.28438	0.407795	0.896218	4.40652	0.838835
Tafa1	0.415589	3.10185	0.893418	3.54151	2.99378	0.236827	-0.900152	3.15549	0.775441
Duxbl1	1.36603	1.25682	0.277083	3.53659	1.21601	0.00363347	1.75674	1.24515	0.158284
Phactr1	0.435174	0.908081	0.63178	3.52624	0.898701	8.71953e-05	1.68593	0.91214	0.0645555
4930414N06Rik	0	4.40736	1	3.52148	4.28223	0.41088	2.05226	4.35747	0.637659
Actl7b	0	4.40736	1	3.51178	4.28533	0.412508	1.39893	4.38655	0.749792
Pirt	0	4.40736	1	3.50701	4.28494	0.4131	1.47046	4.38767	0.737523
Ugt1a7c	2.43722	0.873304	0.00525766	3.5049	0.842242	3.16304e-05	1.09015	0.878799	0.214792
5430430B14Rik	0.76452	1.76641	0.665153	3.50381	1.62485	0.0310533	-0.606497	1.88906	0.748167
Mug1	0.941197	2.45604	0.701559	3.50044	2.46999	0.156427	0.259525	2.50714	0.917555
Fam71a	2.5548	3.58041	0.475506	3.47809	3.51136	0.321917	0.884427	3.65806	0.808955
Trem2	-0.177256	2.89155	0.951119	3.47492	2.70736	0.199313	1.3617	2.82733	0.630076
Dpys	1.65636	2.08359	0.426639	3.46834	2.04523	0.0899204	0.397474	2.16273	0.854183
Rps2-ps13	2.67493	3.54632	0.45068	3.45935	3.49044	0.321641	1.38696	3.61028	0.700852
Neto1	0.600073	1.82349	0.742095	3.45708	1.7347	0.0462731	0.950694	1.74528	0.585944
2700046A07Rik	1.48312	2.13612	0.487492	3.44672	1.96411	0.0792841	1.52231	2.02753	0.452762
AC241534.1	1.99387	1.41286	0.158178	3.42547	1.41444	0.0154449	-0.00410325	1.41462	0.997686
Mir7061	2.93482	2.86959	0.306436	3.41541	2.80828	0.223912	2.92102	2.83601	0.303021
Ppp1r2-ps4	2.87211	2.4157	0.234466	3.41327	2.41226	0.157077	4.31771	2.40929	0.0731146
Gm41396	-1.89253	0.603791	0.00172202	-2.52995	0.609921	3.35388e-05	-2.07581	0.595801	0.000493856
Ssxb10	2.27146	2.29687	0.322694	3.40224	2.19886	0.121797	4.34634	2.16506	0.0446979
Ddn	1.20474	3.64744	0.741175	3.3863	3.51201	0.334943	1.92072	3.60214	0.593884
Hist1h1t	1.3391	3.5869	0.708902	3.36867	3.4786	0.332846	1.59746	3.57606	0.655085
F13a1	0	4.40736	1	3.36473	4.28883	0.432726	0	4.40736	1
Gm47626	0.393852	0.126204	0.00180387	0.0727528	0.125073	0.560779	0.17432	0.124969	0.163046
Hnf4a	0.895025	3.28625	0.78535	3.34358	3.17078	0.291655	0.598825	3.29672	0.855863
Dhrs9	0.93065	1.33707	0.486404	3.32365	1.21553	0.00625096	1.43628	1.27248	0.259014
Tmem182	2.34105	2.81767	0.40606	3.31903	2.72731	0.223618	2.55303	2.77916	0.358287
Sim2	2.47651	1.33673	0.0639307	3.31348	1.29893	0.0107436	2.0216	1.33524	0.130016
Adam18	-0.0739839	4.38513	0.986539	3.3047	4.28664	0.440748	-0.421256	4.38513	0.923469
Cstdc4	0.849	1.57875	0.590737	3.29795	1.37839	0.0167291	1.3789	1.45578	0.343543
Gm16759	2.15664	0.701463	0.00210866	0.877855	0.697815	0.20839	0.949803	0.701892	0.175991
Gm2759	-3.30706	1.0764	0.00212392	-0.744185	0.92783	0.422512	-0.805785	0.930949	0.386736
Emp1	0.779928	0.412961	0.0589423	3.2963	0.392863	4.84338e-17	0.458715	0.41066	0.263985
Cavin2	0.868028	0.700403	0.215225	3.29606	0.662309	6.47054e-07	0.733078	0.691552	0.289123
1700011B04Rik	1.64105	2.9773	0.581506	3.29233	2.82605	0.244022	2.70856	2.83428	0.339252
Casq2	2.19328	1.99007	0.270414	3.29085	1.90241	0.0836596	2.18975	1.91937	0.253924
Sim1	1.21808	2.68243	0.649762	3.27534	2.49312	0.188929	2.38687	2.5597	0.351089
Slc15a5	1.22909	2.57786	0.633515	3.26908	2.48706	0.188701	3.08541	2.4606	0.209869
Olfr794	2.35492	3.58419	0.511161	3.26772	3.51876	0.353066	0	3.66141	1
Samt1	1.27744	4.40736	0.771936	3.25058	4.29165	0.448798	0	4.40736	1
Sema3a	0.593749	0.968704	0.539922	3.23912	0.903376	0.000336347	1.2349	0.941491	0.189641
Rpl9-ps6	3.00479	4.16128	0.470243	3.23166	4.15131	0.436294	0	4.25892	1
Clec1b	1.84638	1.94393	0.342204	3.21266	1.90834	0.092282	2.41394	1.88575	0.200511
Fth-ps2	1.91173	2.53652	0.45104	3.21141	2.43674	0.187533	3.01143	2.45449	0.219857
BB123696	1.25	4.40736	0.776705	3.21135	4.29194	0.454323	0	4.40736	1
A230005M16Rik	2.45567	1.95311	0.208642	3.20475	1.89715	0.0911727	1.87215	1.96805	0.341467
Hoxa5	-0.107658	1.55718	0.944881	3.20286	1.38686	0.0209197	0.0443498	1.55172	0.977199
Cdsn	2.87832	1.68589	0.0877662	3.19522	1.64981	0.052779	2.23473	1.70576	0.19016
8430419K02Rik	-0.581248	4.31243	0.892782	3.19324	4.17654	0.44453	-0.0629502	4.30956	0.988346
D630033O11Rik	-0.170913	2.71808	0.949862	3.19106	2.57889	0.215949	0.980384	2.66318	0.71278
Grin2b	1.27595	1.85328	0.491148	3.19078	1.81522	0.078783	-0.0636384	1.93679	0.973788
Chchd2-ps	1.25	4.40736	0.776704	3.18634	4.29589	0.458258	0	4.40736	1
Mir8108	2.72078	3.60944	0.450972	3.16692	3.56552	0.374429	1.67578	3.65965	0.647019
Uckl1os	2.79634	4.15746	0.501196	3.16165	4.11346	0.442124	0.64434	4.17019	0.877207
Gm26728	-3.51958	1.18628	0.00300824	-0.647167	0.936357	0.489468	-1.74253	0.972842	0.0732656
Rhox4a	-0.686755	4.01448	0.864169	3.13734	3.94775	0.426779	-0.265081	3.99856	0.947144
Klrg1	1.25263	3.00702	0.676995	3.13008	2.85067	0.272198	2.0086	2.92106	0.491688
9330158H04Rik	2.16197	1.74942	0.216526	3.10453	1.6433	0.0588636	4.04505	1.63477	0.0133465
Gm23455	-4.46849	1.51449	0.00317276	0.532372	0.997186	0.593429	0.229638	1.01062	0.82025
Ifit1	1.24686	1.11965	0.265444	3.08789	1.07243	0.00398516	1.84887	1.09021	0.0899089
Prss23os	0	4.40736	1	3.0872	4.29965	0.47275	0	4.40736	1
Tcim	0.974156	1.03806	0.348021	3.08151	0.992412	0.00190234	0.657781	1.03115	0.523532
Gulp1	1.8466	1.09793	0.0925891	3.07625	1.07007	0.00404283	1.4566	1.10307	0.18667
Ereg	1.13439	0.701826	0.106021	3.07011	0.670074	4.61111e-06	0.356958	0.711921	0.616089
Acrv1	1.78935	2.49191	0.472717	3.05903	2.34014	0.191145	1.57874	2.46921	0.522583
1810007D17Rik	1.09345	2.00305	0.585141	3.04361	1.78655	0.0884523	2.68254	1.80718	0.137707
Rnu3a	2.66812	1.13778	0.0190256	3.03784	1.12581	0.00696835	2.34264	1.1351	0.0390344
Tssk6	1.24023	3.93602	0.752688	3.0318	3.81328	0.426576	0.902731	3.93749	0.818662
Mir6913	0	4.40736	1	3.02818	4.2978	0.481067	1.38721	4.38597	0.751787
Mir762	-0.577905	2.76965	0.834716	3.02366	2.56019	0.237593	1.46358	2.65925	0.582063
Cntnap3	-0.941587	2.37993	0.692373	3.0086	2.16155	0.163961	0.675686	2.23074	0.761968
Slc16a12	-0.288638	1.30805	0.825354	3.00813	1.21844	0.0135554	-0.0224352	1.22529	0.985391
Snord110	1.24999	4.40736	0.776705	3.00478	4.30052	0.484739	0.927202	4.40433	0.833262
AC132351.1	1.12808	1.82878	0.537336	2.98541	1.70498	0.0799465	2.47066	1.72323	0.151649
Tnfrsf13b	0.346381	2.6442	0.895778	2.9812	2.41807	0.217619	1.40678	2.51821	0.576404
Mir6953	1.23799	3.81095	0.745294	2.97006	3.69085	0.420988	2.12838	3.74215	0.56952
Sardh	1.91761	0.847343	0.0236306	2.96533	0.79627	0.000196071	1.79572	0.854442	0.0355856
Tmprss11f	-0.563261	3.12462	0.856944	2.9642	2.95302	0.315483	0.72314	3.04866	0.812503
Gm10575	3.48905	1.22944	0.00454084	1.4393	1.22561	0.240251	2.2952	1.23554	0.0632192
Lrrc66	1.64105	2.72425	0.546918	2.96256	2.6224	0.258598	3.99157	2.66426	0.134084
Pcdhb22	3.5103	1.46564	0.0166175	2.96184	1.46859	0.0437174	2.99783	1.46832	0.0411835
Ifit3	0.620346	0.942403	0.510371	2.95529	0.857864	0.000571175	-0.152809	0.965384	0.87423
Rpl31-ps1	0.931339	2.20696	0.673025	2.94838	1.99181	0.138807	1.85551	2.06366	0.36858
Htr2a	1.06893	2.28652	0.640148	2.94528	2.10654	0.162066	2.2901	2.14137	0.284866
Gm14686	-4.70749	1.67187	0.00486711	-1.83772	1.33954	0.170095	-0.404426	1.24906	0.746102
Tm4sf1	0.927809	0.476423	0.051481	2.94474	0.454441	9.1769e-11	0.209005	0.484946	0.666479
Naip2	0.576537	1.10841	0.602959	2.94236	1.0156	0.00376547	0.0457749	1.11281	0.967189
Gm32914	4.58037	1.63135	0.0049893	4.90607	1.60523	0.00224092	3.39386	1.67494	0.0427384
Il1rapl1	0	4.40736	1	2.94145	4.31362	0.495303	0.772132	4.40167	0.860751
1700110I01Rik	2.83416	4.02718	0.481583	2.94111	4.01087	0.463384	0	4.11808	1
AC102268.2	3.20559	3.33951	0.337107	2.93795	3.31931	0.376098	0.963882	3.44286	0.779504
9630013D21Rik	3.49903	2.2561	0.120921	2.93379	2.253	0.192858	1.85366	2.24033	0.408008
AC164009.1	2.30586	3.02456	0.445834	2.92476	2.9438	0.320451	0.902754	3.0953	0.770552
Sdsl	0.504961	2.78223	0.855979	2.92418	2.60947	0.262458	0.0474076	2.79594	0.986472
Tmed10-ps	1.97207	3.12441	0.527923	2.923	3.04307	0.336782	4.4865	2.98089	0.132302
Spata25	1.34227	3.64542	0.712719	2.91398	3.53046	0.409154	1.94394	3.5914	0.588316
Ccl5	2.77573	2.43311	0.253948	2.91246	2.39145	0.223277	2.7901	2.40217	0.245442
Mroh7	1.29883	1.2683	0.305802	2.90417	1.21765	0.017076	-0.549343	1.21073	0.650023
Pcdhb9	2.02973	3.62058	0.575064	2.89279	3.54745	0.414811	1.00406	3.6531	0.783431
Prok1	1.76101	1.24594	0.157539	2.88847	1.17409	0.0138869	0.587329	1.22019	0.630274
1520401A03Rik	1.49075	0.991399	0.132663	2.87762	0.930384	0.00198186	2.38048	0.927267	0.0102522
Gm5796	2.93363	1.0552	0.00543311	0.266433	1.15434	0.817463	1.43907	1.08538	0.184883
A730082K24Rik	0.833122	4.36126	0.848504	2.87165	4.28261	0.502516	-0.599007	4.38614	0.891372
Osm	2.10326	3.71425	0.571212	2.86613	3.69376	0.437786	1.51887	3.73915	0.684591
Cphx1	0.0343756	1.77506	0.984549	2.86452	1.68841	0.0897763	-0.525683	1.74977	0.76385
Gm11639	1.12752	0.406987	0.00559858	1.05795	0.402509	0.00857885	0.545518	0.402146	0.174935
4930556N13Rik	2.36894	2.77456	0.393211	2.86024	2.70374	0.290109	1.82812	2.78195	0.511093
Syt8	1.61827	2.12723	0.446812	2.85719	1.98551	0.150145	2.73899	2.01416	0.173871
AC132460.1	1.74109	2.26838	0.442755	2.84189	2.20533	0.197521	1.25447	2.29116	0.584016
Ccdc81	2.07145	2.40425	0.38892	2.83323	2.28406	0.214815	3.93518	2.21971	0.0762559
Gm13238	1.12228	0.408105	0.00596002	-0.223859	0.424072	0.597582	1.02267	0.402643	0.0110885
Als2cr12	3.57602	3.17621	0.260218	2.83083	3.1931	0.375324	0	3.32861	1
Olfr1124	1.202	2.47689	0.627474	2.82582	2.3434	0.227872	0.842928	2.49119	0.735089
Olfr1039	1.78698	3.4721	0.606785	2.82486	3.37392	0.402444	3.9022	3.33232	0.241592
Gm2012	5.13597	1.87795	0.00624038	3.72411	1.91028	0.0512353	6.11844	1.85326	0.0009619
5330439K02Rik	2.90081	1.32749	0.0288753	2.82192	1.3123	0.0315268	2.25308	1.33539	0.0915638
Pramel7	-0.837376	1.91981	0.662708	2.81848	1.73865	0.105003	1.03123	1.76396	0.558812
Crisp1	0	4.40736	1	2.81441	4.31322	0.514073	0	4.40736	1
4930412F12Rik	2.22532	2.14009	0.298422	2.81106	2.05712	0.171781	1.98976	2.11668	0.347198
Tmem254a	0.82175	1.38121	0.551877	2.80651	1.2475	0.0244681	3.69039	1.21665	0.00241939
Spi1	2.56374	1.25734	0.0414484	2.8031	1.23241	0.0229364	1.43893	1.26112	0.253876
Sds	0	4.40736	1	2.79861	4.32383	0.517468	0.991688	4.40736	0.821973
4933425B07Rik	-0.162586	4.36783	0.970307	2.79735	4.26882	0.512276	-0.509858	4.36783	0.907074
3110080O07Rik	2.03217	2.62321	0.438525	2.79656	2.52189	0.267466	2.04733	2.58025	0.427508
4930562C15Rik	1.99031	1.92598	0.301417	2.77796	1.82088	0.127105	-0.57018	2.05901	0.781842
Mir3473g	1.24999	4.40736	0.776705	2.773	4.30864	0.519841	0.902722	4.40736	0.837711
Psg28	1.34572	3.97337	0.734847	2.77028	3.89348	0.476764	1.62667	3.9619	0.681382
Gm3320	0.661494	0.245378	0.00702174	0.42707	0.242652	0.0784058	0.513392	0.242537	0.0342806
2310034O05Rik	3.49521	2.11046	0.0976942	2.76376	2.09164	0.186388	1.62515	2.219	0.463938
Il1rl1	0.896304	1.02863	0.383562	2.75971	1.01262	0.00642403	0.61152	1.02051	0.549021
Ankrd1	1.03655	1.15649	0.370099	2.75865	1.09175	0.0115105	0.620848	1.15219	0.589996
Dynap	0	4.40736	1	2.75554	4.30686	0.5223	0	4.40736	1
Dao	2.19224	2.05698	0.286534	2.75165	1.98752	0.166215	1.11964	2.12424	0.598139
Csnk2a1-ps	2.33586	3.86835	0.545951	2.74847	3.82255	0.472133	0	3.93519	1
Gm11353	-2.033	0.756111	0.00717181	-0.711513	0.664977	0.284627	-1.25552	0.686179	0.0672904
AC124181.1	2.80173	3.7731	0.457751	2.74763	3.76222	0.465194	0	3.86086	1
Supt4b	0	4.39508	1	2.74727	4.30144	0.523027	0	4.39508	1
Fam205a3	5.61951	3.1208	0.0717561	2.7405	3.193	0.390735	0	3.28733	1
Gabrr2	0.818852	2.6521	0.757507	2.74021	2.48894	0.270916	3.16781	2.54615	0.213443
Hoxa2	0.131915	1.90873	0.944901	2.7337	1.73619	0.115362	-0.587557	1.95131	0.763332
Prph2	0.373149	2.21024	0.865932	2.73149	2.07945	0.188992	-0.064821	2.23851	0.976899
Mir6357	1.20216	4.0143	0.764582	2.72536	3.91806	0.486687	0.902734	4.02154	0.822388
Zscan4e	-0.836756	4.39007	0.848837	2.72521	4.25912	0.522268	-1.18403	4.39007	0.787386
Gm18310	-3.97731	1.49164	0.00766683	-1.04862	1.06724	0.325829	-0.230587	1.03135	0.823085
Rps12-ps19	0.00286361	1.90247	0.998799	2.72358	1.72769	0.114927	0.814415	1.80927	0.652613
Rpl19-ps12	2.59293	1.4816	0.080103	2.72212	1.45663	0.0616536	1.60869	1.51174	0.287268
Topbp1-ps1	0	4.04898	1	2.72002	3.94157	0.490141	1.65464	4.01458	0.680224
A130048G24Rik	0	4.01588	1	2.71827	3.91204	0.487151	1.6442	3.97894	0.67944
Opn1sw	0	4.40736	1	2.71626	4.31765	0.529279	0	4.40736	1
Capn11	0	4.40736	1	2.71036	4.31124	0.529562	0	4.40736	1
Csgalnact1	0.604363	0.809055	0.455064	2.7097	0.773748	0.000461709	0.244407	0.820854	0.765896
Gsdmcl2	1.24681	2.91068	0.668391	2.70894	2.80776	0.334643	-0.0634675	2.93969	0.982775
Slc14a1	-0.334053	1.6785	0.842248	2.7075	1.41933	0.056444	-0.556596	1.68591	0.74129
1700015C15Rik	4.29987	4.30007	0.317334	2.69956	4.35329	0.535179	1.58151	4.36759	0.717276
Neurod4	0	4.40736	1	2.69849	4.3096	0.531212	0.902728	4.40736	0.83771
Vmn2r96	1.12944	2.71925	0.677886	2.69705	2.60344	0.300222	0.136999	2.75624	0.960357
BC106175	0	4.40736	1	2.69652	4.32339	0.532822	1.8244	4.34469	0.674548
Oaf	0.16503	0.555735	0.766499	2.68977	0.537104	5.50226e-07	-0.26773	0.568574	0.637727
Irgc1	2.65808	2.64469	0.314866	2.68828	2.63087	0.306867	2.15483	2.74013	0.431634
AC166172.1	0.92756	2.07687	0.655154	2.68677	1.96829	0.172244	1.6784	2.03696	0.409956
Cpe	-0.124844	0.487485	0.797876	2.67817	0.476654	1.92425e-08	-0.0630288	0.483518	0.896286
mt-Tn	1.11181	4.39231	0.800171	2.67656	4.30077	0.533715	0	4.39231	1
Slc13a5	1.34834	1.97718	0.495271	2.67317	1.94317	0.168922	-0.111615	2.11716	0.957955
Aldh1a7	1.04711	1.80959	0.562828	2.66937	1.66605	0.109108	1.24695	1.74641	0.475222
Sprr1a	1.91148	4.34171	0.65975	2.64979	4.32522	0.540116	1.65352	4.3537	0.704096
B230319C09Rik	0.719169	1.75176	0.681409	2.64743	1.78012	0.136958	1.84841	1.70494	0.278299
4933428P19Rik	0.263031	1.90319	0.890078	2.64604	1.66638	0.112311	2.06383	1.69466	0.223284
Akr1c18	0	4.40736	1	2.64489	4.31928	0.540309	0	4.40736	1
Ccdc153	-0.873592	2.61913	0.738725	2.63656	2.45032	0.281924	0.447019	2.55711	0.861226
Gvin1	1.62074	2.07822	0.435466	2.63153	2.00922	0.190288	-0.591024	2.23052	0.791032
Rps13-ps1	4.76484	3.09977	0.124255	2.61025	3.17413	0.410877	0	3.25194	1
Xpnpep2	2.66538	0.879775	0.00244863	2.60737	0.864703	0.00256692	1.64278	0.881921	0.0625005
Trim16	0.430069	0.742818	0.562609	2.60615	0.699918	0.00019647	1.10013	0.725557	0.129455
Rps12-ps11	1.74747	2.97675	0.557177	2.60447	2.93189	0.374366	0.762616	3.02502	0.800962
Catsperb	0.785434	4.37418	0.857497	2.60089	4.34305	0.549265	0.556473	4.40386	0.899447
Vmn2r7	0.239701	2.93705	0.934955	2.6002	2.78419	0.350346	-2.05956	2.99781	0.492069
Flg	0	4.40736	1	2.6001	4.36236	0.551154	1.12034	4.37181	0.797746
Mid1-ps1	2.96453	4.32071	0.492636	2.59493	4.32322	0.548352	0	4.40736	1
Csmd3	1.76403	1.19395	0.139548	2.59092	1.08946	0.0173988	0.792567	1.16887	0.497731
Zdhhc22	1.39786	1.84833	0.449479	2.59077	1.60086	0.105585	2.69508	1.60037	0.0921755
Arhgdib	1.05303	0.564312	0.0620362	2.59077	0.546744	2.15254e-06	0.119581	0.567399	0.833081
1700003I16Rik	2.74728	2.39806	0.251951	2.58917	2.37754	0.276147	0.822039	2.53198	0.745437
Olfr1393	-0.182135	2.20208	0.934082	2.58739	1.97016	0.189085	1.27649	2.07088	0.537633
AC165962.4	0	4.40736	1	2.58327	4.3147	0.549364	0	4.40736	1
Msr1	1.85068	4.36081	0.671282	2.58216	4.31738	0.549782	0	4.40736	1
Olfr893	3.42575	1.66097	0.0391602	2.57802	1.67851	0.124563	2.80408	1.66967	0.0930694
4932438H23Rik	-0.607171	3.7544	0.871524	2.56896	3.66172	0.482946	0.15044	3.72922	0.967821
Myt1	2.05201	1.66097	0.21667	2.56782	1.65935	0.121746	2.27601	1.65108	0.168051
Gm5269	0.827555	0.32315	0.0104402	1.20695	0.314491	0.000124142	0.70263	0.319517	0.0278751
Hmga2	-0.118164	0.497319	0.81219	2.56669	0.477582	7.68612e-08	0.220717	0.487191	0.65052
2700069I18Rik	3.1352	3.20215	0.327535	2.56217	3.22491	0.42691	0	3.3336	1
Rps27a-ps1	2.05032	3.59644	0.568613	2.55878	3.55574	0.471759	3.61798	3.51474	0.303304
Snord70	3.31201	2.91354	0.255637	2.55855	2.93423	0.383228	2.16146	2.97342	0.467272
Syt4	0	4.40736	1	2.55751	4.31717	0.55358	0	4.40736	1
1700052H01Rik	0	4.40736	1	2.55751	4.31717	0.55358	0	4.40736	1
Dnase1	1.52507	1.43383	0.287495	2.54721	1.39604	0.0680615	2.50216	1.39102	0.0720511
Gm6166	3.75613	1.47957	0.0111276	4.08056	1.46712	0.00541352	2.32494	1.49918	0.120947
Mal	0.96044	1.43227	0.502493	2.54685	1.29948	0.0500077	0.961409	1.30853	0.462507
Msc	1.71166	1.40168	0.222029	2.54676	1.30668	0.0512917	2.04162	1.30849	0.118692
Csf3	0.442923	3.05066	0.884562	2.5446	2.88654	0.378026	-0.0291662	3.01707	0.992287
A830082N09Rik	-0.0772996	0.992359	0.937912	2.54174	0.988344	0.0101197	0.18294	0.989635	0.853342
C3ar1	1.3604	2.33158	0.559579	2.54169	2.2305	0.254487	0.867093	2.37369	0.714892
Ccl2	1.03266	0.518086	0.0462372	2.53246	0.502139	4.57463e-07	0.387472	0.520461	0.456587
Abcc2	-0.968381	2.225	0.663397	2.52261	2.07411	0.223895	0.473092	2.09806	0.821598
Gm42791	-1.59877	0.633272	0.0115822	-0.764046	0.626058	0.22231	-1.41235	0.627008	0.0242893
Dab2	0.641187	0.677671	0.344066	2.51784	0.661637	0.000141532	1.16552	0.681786	0.0873553
Fermt1	1.19728	2.68799	0.656017	2.51733	2.72184	0.355037	2.26895	2.66909	0.395277
C4bp	2.58717	2.22774	0.245502	2.51563	2.19348	0.251437	2.42391	2.1998	0.270515
Ftl1-ps2	1.85038	2.21694	0.403912	2.51418	2.13047	0.237958	0.516491	2.31692	0.823597
4930500A05Rik	2.13967	1.53911	0.164467	2.5128	1.5328	0.10114	1.62042	1.56063	0.299125
Nt5c1a	1.13153	3.36043	0.736326	2.50994	3.26486	0.442027	1.78906	3.28988	0.586575
Pgm5	-0.761741	0.302872	0.0119011	-0.757158	0.302307	0.0122591	-0.343523	0.301414	0.254409
Grm7	0.116708	1.58177	0.941183	2.50846	1.55735	0.10724	-0.514252	1.63597	0.753263
Clec2g	1.00134	3.16649	0.751828	2.50811	3.03396	0.40842	0.0121241	3.2008	0.996978
5930438M14Rik	0.178636	3.15869	0.954901	2.50466	3.01488	0.406107	0.735753	3.13794	0.81462
Gm47583	-3.93038	1.56757	0.0121654	-0.972196	1.19107	0.414364	-1.87709	1.26818	0.138835
Duox1	-0.673539	3.65073	0.853626	2.50458	3.50548	0.474934	-0.141822	3.6357	0.968884
9530097N15Rik	2.06834	3.93209	0.598878	2.49994	3.89162	0.52062	1.67752	3.95553	0.671497
Zscan4-ps3	1.57509	4.37747	0.718983	2.49848	4.32092	0.563111	0.84729	4.39988	0.847295
Gm44992	3.6083	1.44166	0.0123187	2.79246	1.41818	0.0489469	2.8217	1.43893	0.0498827
Mir1839	-0.237991	4.36853	0.956554	2.49577	4.23721	0.555853	-1.54705	4.36853	0.723238
Vmo1	0	4.40736	1	2.49304	4.32497	0.564325	0.85451	4.40091	0.846045
Hrg	1.11559	4.20873	0.790959	2.48959	4.1328	0.54691	0.78281	4.21088	0.852522
Gm47808	0.447591	0.179201	0.0125	0.00337877	0.178467	0.984895	0.0507055	0.178479	0.776336
Tgm2	-1.35536	0.542683	0.0125067	-0.335607	0.525699	0.523212	0.839893	0.527361	0.111242
Gm9803	-0.604383	0.242047	0.012526	-0.312354	0.237789	0.188989	-0.216706	0.237704	0.361946
Olfr742	-0.631064	2.63742	0.810894	2.48641	2.42907	0.306021	2.2352	2.44477	0.36057
Grem1	0.713427	0.482828	0.139515	2.48497	0.464623	8.87559e-08	0.182169	0.484962	0.707187
Rnu1b1	2.36989	3.24933	0.46579	2.48114	3.24206	0.444094	-22.8661	3.43204	2.69162e-11
Hist2h3c2	-1.05154	3.18711	0.741449	2.47591	3.04533	0.416206	-0.302095	3.13676	0.923276
Nupr1	0.85999	0.754778	0.254538	2.47272	0.720878	0.000603262	0.811108	0.735949	0.270408
Pagr1b	0	4.40736	1	2.47188	4.32252	0.567417	0	4.40736	1
Ugt1a8	0	4.38007	1	2.46909	4.33111	0.568621	2.98463	4.32299	0.489937
n-R5s87	3.89057	2.12765	0.0674634	2.46889	2.1994	0.261637	3.10592	2.15031	0.148625
Evx2	1.2476	4.40712	0.777109	2.46714	4.32157	0.568074	0	4.40736	1
Mettl24	0	4.40736	1	2.46646	4.32222	0.568239	0	4.40736	1
Gm9844	-3.70745	1.49802	0.0133276	-2.03123	1.32352	0.124852	-1.47356	1.30935	0.260414
Pbp2	2.58562	3.08327	0.401696	2.46439	3.05348	0.419622	2.18244	3.08234	0.478915
Usp46os2	0	4.40736	1	2.4616	4.32333	0.5691	1.81887	4.36845	0.677143
Habp2	0	4.40736	1	2.46147	4.34777	0.571295	2.67645	4.29978	0.533638
Samd9l	-0.0234483	0.92729	0.979826	2.45513	0.865003	0.00453561	0.388106	0.895839	0.664846
Vmn2r45	2.8377	2.83306	0.316518	2.45428	2.81463	0.383223	0.761215	2.93113	0.795095
Gm3362	2.38445	0.967257	0.0136948	1.60172	0.969473	0.098502	1.70156	0.969308	0.0791848
Trim30a	1.7656	0.735023	0.0163015	2.45167	0.715219	0.000608361	-0.233068	0.743742	0.753998
H2-Q1	0.610293	2.04638	0.765527	2.44726	1.95669	0.211038	-0.00879359	2.08461	0.996634
AC118695.1	3.62503	2.49997	0.147051	2.44376	2.54832	0.337573	2.79345	2.52509	0.268606
4921520N01Rik	0.794753	2.4543	0.746073	2.44351	2.36095	0.300683	-0.199561	2.52012	0.936884
Scg2	1.68734	2.08744	0.4189	2.44176	1.99552	0.221095	1.8572	2.04385	0.363521
Olfr1090	-0.298542	2.33599	0.898306	2.4402	2.13329	0.252679	0.384863	2.25221	0.864316
AC166748.1	2.63442	4.16119	0.526673	2.43862	4.16715	0.558413	2.27672	4.17033	0.585112
Fcgr4	0	4.24789	1	2.43596	4.16564	0.558699	2.42054	4.17075	0.561671
Trim30e-ps1	1.65622	4.40567	0.70697	2.43566	4.30518	0.571562	0	4.40736	1
Kctd16	0.828339	4.38885	0.850299	2.43361	4.31318	0.572601	-0.543445	4.39655	0.901626
Gm3005	-3.32136	1.35839	0.0144825	-5.02579	1.3811	0.000273711	-1.72663	1.31165	0.188049
Gm15564	-0.799363	0.327043	0.0145168	-0.152352	0.325261	0.6395	-0.159235	0.32533	0.624518
Cfap157	0.37083	1.6146	0.818346	2.42629	1.62579	0.1356	0.763806	1.59906	0.632893
6430562O15Rik	1.5504	1.8527	0.402686	2.42593	1.78213	0.173433	1.2396	1.85715	0.50447
Gm37494	1.18397	0.485374	0.0147161	0.7991	0.485265	0.0996138	0.412612	0.485269	0.395172
Itgbl1	0.491473	1.4591	0.736243	2.42434	1.31763	0.0657784	-2.04669	1.74261	0.240195
F13b	1.29627	4.3995	0.768268	2.42152	4.3225	0.575334	0	4.40736	1
Bak1	0.618684	0.697899	0.375351	2.42063	0.656213	0.000225331	0.400287	0.700961	0.567963
1700049E17Rik2	0.0881963	1.30162	0.945978	2.42057	1.21358	0.0460891	0.0284058	1.25582	0.981954
3110039I08Rik	0.656369	0.35941	0.0678141	2.41934	0.346101	2.74362e-12	0.337264	0.36367	0.353723
Reg1	-0.396861	3.47362	0.90904	2.41861	3.35293	0.470699	0.399547	3.45839	0.908025
Mir3062	0.864697	1.75915	0.623042	2.41503	1.63452	0.139536	1.5299	1.68804	0.364766
2810425M01Rik	2.67981	1.22586	0.0288107	2.41494	1.21752	0.0473126	2.56856	1.21477	0.0344783
AU022754	0	4.40736	1	2.4118	4.30683	0.575483	2.1749	4.36984	0.618691
Gm42372	-0.682431	0.281963	0.0155085	-0.497264	0.269191	0.0647105	-0.313457	0.267877	0.241938
Mup-ps21	2.01543	3.69052	0.58499	2.40954	3.64886	0.509026	0.845268	3.72786	0.820623
Olfr675	2.1397	3.82996	0.576385	2.40884	3.78478	0.524481	0.902735	3.87343	0.815716
Creb3l3	1.61189	1.38629	0.244938	2.40646	1.35567	0.0758808	-0.211129	1.39958	0.880093
Cryba1	0	4.40736	1	2.40439	4.32814	0.578536	0	4.40736	1
Olfr976	0.0497526	1.71073	0.976799	2.40116	1.48622	0.106176	0.852304	1.56802	0.586748
Ly6g	-0.427729	3.26407	0.895742	2.4004	3.13723	0.444191	1.48609	3.20784	0.643172
Pigr	0.191977	1.79549	0.914851	2.39644	1.66459	0.149964	0.767218	1.72847	0.657136
Nrn1	0.456788	1.19748	0.702864	2.39563	1.03732	0.0209197	-0.11918	1.1556	0.917857
Olfr1484	1.22417	3.18194	0.700441	2.39243	3.072	0.436107	3.21783	3.02734	0.287815
1700029J03Rik	0.243138	3.4661	0.944076	2.38902	3.38692	0.480583	0.291767	3.46424	0.932879
Trim2	1.13789	0.543724	0.0363703	2.38809	0.515131	3.55394e-06	0.708958	0.561759	0.206937
Trpm1	0.192938	1.21949	0.87429	2.38247	1.1015	0.0305468	0.997836	1.1441	0.383121
Vmn1r215	0	4.40736	1	2.37663	4.33163	0.583232	1.81515	4.35409	0.676763
4933406K04Rik	0	3.91462	1	2.37486	3.82882	0.535088	2.62889	3.80827	0.489998
Cdc34b	1.14637	3.18186	0.718634	2.36696	3.09594	0.444547	2.50317	3.0925	0.418266
Kat2b-ps	1.18682	4.39874	0.787307	2.36694	4.32808	0.58446	0	4.40736	1
Slc6a8	1.03165	0.329804	0.00175967	2.36623	0.320294	1.49407e-13	0.629882	0.330658	0.0567886
Tmem119	-0.723015	1.52212	0.634783	2.36502	1.30848	0.0706904	0.0402796	1.43492	0.977606
AC121821.1	-1.16297	3.33957	0.727661	2.36222	3.16706	0.455745	2.26757	3.17033	0.474457
1700121C08Rik	0	3.83112	1	2.36166	3.74065	0.527811	2.91912	3.71228	0.431668
Drd1	0.815902	1.83084	0.655854	2.35474	1.75003	0.178451	-1.13032	1.86014	0.543417
Chac1	-0.0767365	0.261053	0.768797	2.35101	0.234494	1.17301e-23	0.690332	0.244763	0.00479627
Pgk2	0.656216	2.54724	0.796701	2.35016	2.44525	0.336496	-0.062798	2.56133	0.98044
Wfdc18	0.393353	4.12675	0.924062	2.34625	4.02232	0.559686	-0.882492	4.13145	0.830856
A930104D05Rik	2.37673	3.20216	0.45795	2.33756	3.17261	0.461249	0.90275	3.27992	0.783135
Zscan4f	-0.525828	2.98367	0.860109	2.33242	2.84741	0.412708	-1.96561	3.04158	0.51812
Olfr1211	0	4.40736	1	2.32786	4.32798	0.590672	0	4.40736	1
Gsdmc2	0	4.40736	1	2.32171	4.33496	0.592249	0	4.40736	1
Hist1h3f	0	4.40736	1	2.32171	4.33496	0.592249	0	4.40736	1
Gm13522	2.81821	1.18334	0.0172384	3.03755	1.17293	0.00960557	1.99498	1.17418	0.089311
Etv1	0.324503	0.766581	0.672068	2.32026	0.751894	0.0020295	-0.426807	0.761668	0.575235
Tbx18	2.08693	1.02828	0.0424039	2.31494	0.968242	0.0168084	0.825674	1.0032	0.410484
Gm13443	-0.741128	0.31163	0.0173959	-0.159001	0.302725	0.599422	-0.704598	0.306534	0.0215279
Rem1	0.844462	1.53195	0.581473	2.31493	1.47247	0.115916	-0.167098	1.66158	0.919895
Gm45194	0.392162	0.165104	0.0175374	0.199848	0.161793	0.216754	0.240719	0.162422	0.138326
Rpl26-ps4	1.92684	1.82412	0.290826	2.31343	1.7489	0.185904	2.26475	1.75613	0.197181
Fam71f1	2.49826	1.64071	0.127842	2.31221	1.60248	0.149051	2.10926	1.61649	0.191946
D130058E05Rik	2.58866	2.85778	0.365027	2.31192	2.84723	0.416798	0.73555	2.94953	0.803068
AC142100.1	1.08993	2.67674	0.683872	2.30845	2.54884	0.365101	0.620031	2.68476	0.817358
Alx3	2.20533	4.35861	0.612877	2.30317	4.32923	0.594723	0	4.40736	1
Gm2897	-2.09536	0.885404	0.0179545	-0.354442	0.838235	0.67241	-0.974845	0.847501	0.250038
4930553I21Rik	1.32275	2.2515	0.556872	2.30301	2.11248	0.275627	0.868831	2.24141	0.698293
Gm6367	5.47021	2.31458	0.0181094	0	2.57506	1	4.45275	2.32705	0.0556869
Ddr2	-0.0048662	0.581268	0.99332	2.303	0.573819	5.98326e-05	-0.236962	0.580829	0.683294
4930519A11Rik	0.779029	1.21767	0.522323	2.3023	1.1492	0.0451349	1.16625	1.17249	0.319897
Lipo2	2.69333	1.51455	0.0753542	2.30067	1.50135	0.125424	2.8707	1.48932	0.0539148
Snord35b	-1.16183	4.38616	0.791097	2.2987	4.25733	0.589238	-0.54732	4.38616	0.900695
AC120164.1	0.452827	2.80658	0.871822	2.29052	2.61595	0.381249	0.402052	2.75182	0.883839
Slamf6	1.11743	3.1232	0.720505	2.28623	3.0358	0.451397	-0.0619595	3.16506	0.984382
B020014A21Rik	0	4.40736	1	2.28591	4.33708	0.598152	2.1641	4.34213	0.618205
Batf2	2.88434	1.7696	0.103115	2.28495	1.77976	0.199196	2.4812	1.78157	0.16371
Cyp3a57	0	4.40736	1	2.28478	4.33377	0.598052	2.45319	4.33228	0.571218
1810008B01Rik	1.82574	2.32193	0.43169	2.2784	2.2475	0.310702	0.711481	2.41278	0.768086
Pcdhgb6	0.355566	1.90563	0.851984	2.27773	1.74127	0.190845	2.84295	1.72833	0.0999883
Dbh	1.11674	3.85953	0.772317	2.27398	3.80382	0.549963	1.59982	3.83262	0.67637
Olfr906	-0.0341596	2.89616	0.990589	2.27083	2.77948	0.413931	0.162803	2.88816	0.955048
Tal2	0.231475	1.74193	0.894285	2.26839	1.55085	0.143555	0.369087	1.67327	0.82542
Proscos	-0.173092	2.22491	0.93799	2.26309	2.01801	0.262096	6.59673e-05	2.1587	0.999976
Scara3	0.937828	0.572704	0.101517	2.26235	0.546271	3.45121e-05	0.212767	0.581177	0.714293
Defb22	0.401652	3.35916	0.904824	2.26217	3.24444	0.485651	-0.0517285	3.33031	0.987607
Qrich2	-0.150221	1.32608	0.909807	2.25759	1.15986	0.0516031	1.22791	1.18146	0.298659
Hk3	4.13183	3.30562	0.211321	2.25553	3.31181	0.495835	1.16784	3.39876	0.73114
Gm3317	-4.0995	1.75516	0.0195074	-2.72654	1.6664	0.101801	-2.94308	1.67947	0.0797078
Gm49511	-4.88156	2.09303	0.0196851	-1.50038	1.91133	0.432457	-5.91011	2.10089	0.00490596
Cd34	0.270899	0.44604	0.543623	2.25004	0.43921	3.00823e-07	-0.344588	0.447095	0.440868
Col26a1	0.806314	0.564311	0.153048	2.24868	0.559716	5.88088e-05	0.745875	0.563048	0.185268
Cyp4f40	-0.577156	4.38861	0.89537	2.24669	4.27664	0.599347	0.0122416	4.3814	0.997771
Adh1	0.351721	3.57441	0.921615	2.24518	3.45889	0.516272	-0.666205	3.60882	0.853539
Gm21704	-0.563398	0.242306	0.0200636	-0.0475441	0.241029	0.843628	-0.346717	0.241307	0.150767
Ngf	0.949538	0.965472	0.325363	2.24354	0.925109	0.0153018	-0.343893	1.01006	0.733505
Gm9755	0.631663	0.271684	0.0200725	0.0673151	0.271582	0.80424	0.597215	0.270791	0.0274226
Hspe1-ps2	3.28457	2.39336	0.169949	2.2403	2.43558	0.357667	1.60536	2.48764	0.518711
5430403N17Rik	1.48049	3.39617	0.662887	2.23795	3.35071	0.504196	1.94611	3.37047	0.563669
1700026J14Rik	3.12078	2.42786	0.198651	2.23757	2.48139	0.367196	2.20736	2.4878	0.374931
Hsd3b7	-0.467155	0.439287	0.287583	2.23741	0.400364	2.29132e-08	-0.564291	0.410665	0.169413
Psme2b	0.400832	3.51367	0.909176	2.22988	3.44623	0.5176	0.432643	3.50295	0.901705
B230112J18Rik	4.12083	1.99988	0.0393475	2.22821	2.11131	0.291258	3.39896	2.01527	0.0916797
Lhx9	0.821401	2.50592	0.743075	2.22566	2.40818	0.355377	-0.553772	2.57451	0.829691
4933425M03Rik	1.18061	1.52933	0.440128	2.22515	1.43359	0.120627	1.63033	1.46355	0.265299
Gm3002	-4.4469	1.92591	0.0209444	-1.49537	1.82988	0.413816	-0.739081	1.83174	0.686591
Trpm5	1.97607	1.5399	0.199405	2.22165	1.53558	0.147958	-0.423092	1.68052	0.801224
Mir7048	0	4.40736	1	2.20943	4.33767	0.610501	0.893131	4.40612	0.839368
Lrrc75aos2	2.38891	2.63388	0.36441	2.20286	2.58756	0.394589	1.5592	2.5809	0.545756
Gm49328	0.255709	0.111068	0.0213195	0.0438883	0.110046	0.690028	0.0547521	0.110236	0.619413
Gm27896	1.90601	0.82798	0.0213348	1.03285	0.834319	0.215732	1.12823	0.833948	0.176096
P2ry6	3.08737	1.92193	0.108189	2.19874	1.89448	0.245805	1.24154	1.99774	0.534291
A530064D06Rik	0.555157	1.02897	0.589522	2.19826	0.956997	0.0216168	1.33691	0.976666	0.171045
2310001H17Rik	2.05192	1.45009	0.157059	2.18805	1.40932	0.12053	1.39053	1.4361	0.332908
Hoxaas3	0.768835	1.75208	0.660797	2.18563	1.62451	0.178492	2.55968	1.61266	0.112458
Evi2b	1.40534	4.39076	0.748917	2.18461	4.34017	0.61472	0.919483	4.40526	0.834664
9530026F06Rik	1.94014	4.03274	0.630447	2.18264	4.00569	0.585832	0.902726	4.08169	0.824964
Gm49760	0.203344	0.088526	0.0216188	0.0428281	0.0873868	0.624065	-0.075954	0.0880276	0.388224
Timp2	0.326649	0.38742	0.39915	2.18255	0.383829	1.29866e-08	-0.0753022	0.387869	0.846064
Vmn1r45	0	4.40736	1	2.18122	4.34458	0.61563	0	4.40736	1
Rbms3	0.9877	0.522689	0.0588046	2.18011	0.501526	1.38042e-05	0.182972	0.519793	0.724831
4930443O20Rik	1.22494	3.99879	0.759355	2.17638	3.92486	0.579228	2.48567	3.90937	0.524892
A1cf	0	4.40736	1	2.17559	4.33927	0.616109	0	4.40736	1
Vmn1r174	4.10965	2.76604	0.137344	2.17237	2.84785	0.445578	1.95668	2.87883	0.496707
E130006D01Rik	0	4.40736	1	2.16657	4.32804	0.61666	1.08696	4.40736	0.805199
Trpv6	0	4.40736	1	2.1622	4.34165	0.618475	0.860529	4.40736	0.845199
5330411O13Rik	0.957494	0.985066	0.331045	2.16007	0.923323	0.019312	1.64187	0.937491	0.0798874
Ccdc80	1.30065	0.837248	0.120307	2.15925	0.817743	0.0082783	-0.460727	0.87035	0.596556
Prss45	0.0158679	1.92799	0.993433	2.1589	1.76238	0.220579	2.75908	1.74924	0.114727
Trbc1	0	4.40736	1	2.15868	4.33787	0.618741	0.902732	4.40736	0.83771
Atp13a4	1.42076	1.65268	0.389969	2.15788	1.53855	0.160755	1.00662	1.62292	0.535093
Gm38279	-0.566556	0.248169	0.0224333	-0.168861	0.239102	0.480043	-0.472684	0.242117	0.050903
Il1rl2	3.11593	1.17138	0.00781289	2.15663	1.10146	0.0502332	1.66159	1.19851	0.165629
Ctsh	2.33688	1.4031	0.0958103	2.15536	1.41429	0.127511	2.41971	1.40439	0.0848955
Fam205a1	-1.56357	2.8081	0.577658	2.15475	2.59226	0.405847	1.75212	2.60808	0.501709
Medag	0.938817	0.508875	0.0650541	2.15466	0.500352	1.66013e-05	0.404299	0.509519	0.427491
Gm3226	-1.55278	0.683964	0.0231915	-0.955103	0.629091	0.128957	-1.05628	0.637795	0.0976919
Serpinc1	1.61871	0.945639	0.0869407	2.15447	0.898139	0.0164482	0.000620275	0.925406	0.999465
Trpc5os	-1.4311	2.53611	0.572557	2.15254	2.3017	0.349687	-0.0606831	2.46856	0.980388
D830005E20Rik	1.21838	4.40321	0.782008	2.15028	4.33807	0.620123	0.839039	4.39866	0.848723
4632404M16Rik	0	4.40736	1	2.14401	4.33978	0.62128	0	4.40736	1
Mir7001	1.10481	3.68451	0.76429	2.1431	3.64841	0.55693	2.07919	3.66002	0.56998
Trim14	0.484796	2.62538	0.853498	2.14062	2.47852	0.387769	1.34681	2.47596	0.586473
Ccl7	1.22648	0.894539	0.170352	2.14006	0.86459	0.0133151	0.846209	0.892393	0.343004
Ttll11	2.25337	1.65806	0.174134	2.13281	1.63009	0.190739	2.47106	1.61955	0.127068
Gpx4-ps1	0	4.40736	1	2.1322	4.34004	0.623224	0.902736	4.40736	0.837709
Gm8108	-2.17225	0.960121	0.0236681	-1.09793	0.914195	0.229757	-2.01175	0.936025	0.0316149
S100a7a	-0.0358994	1.35141	0.978807	2.13067	1.21993	0.0807161	-0.637854	1.3721	0.642022
Gm47296	-4.0029	1.76952	0.0236891	0.426621	1.37001	0.755497	-0.584405	1.42253	0.681205
Hist1h4n	0.582635	1.88173	0.756844	2.13033	1.82035	0.241888	1.17666	1.83725	0.52188
4930524B17Rik	2.57854	1.91167	0.177388	2.13002	1.9162	0.266316	2.75219	1.88181	0.143598
Gm47924	-6.07551	2.68859	0.0238378	-7.93108	2.71222	0.00345343	-6.44692	2.70784	0.0172735
Rhox4c	0.611472	1.11595	0.583735	2.12801	1.02179	0.0372854	2.10363	1.02644	0.0404189
Gdf5	3.2196	2.12475	0.129701	2.12668	2.15214	0.323071	2.16604	2.1538	0.314569
Ces2e	1.46967	1.26631	0.245808	2.12552	1.21871	0.0811465	0.311025	1.31178	0.812577
Gm16229	1.45024	0.643789	0.0242805	1.48862	0.629275	0.0180004	0.899575	0.64767	0.164851
4930515B02Rik	0.223834	1.67222	0.893518	2.12271	1.47144	0.149131	1.99433	1.48071	0.178019
Serpinb1a	0.775796	1.97663	0.6947	2.11734	1.82964	0.247172	0.884194	1.91393	0.644097
Gnrhr	0	4.40736	1	2.11689	4.35722	0.627084	1.46976	4.37762	0.737064
Ptprh	1.47304	1.92433	0.443984	2.11688	1.8932	0.263503	0.264818	1.90989	0.889722
4930505O20Rik	0.269284	3.17124	0.932329	2.11501	3.04317	0.487053	-0.0218364	3.18372	0.994528
Hoxa11os	1.17309	4.38709	0.789164	2.11415	4.37824	0.629183	1.28833	4.37214	0.768247
Gm10570	-2.67304	1.19391	0.0251631	-0.614971	1.06076	0.562086	-0.631166	1.0875	0.561655
9130213A22Rik	2.12041	2.91569	0.467077	2.11377	2.90142	0.46629	0.352166	2.99814	0.906494
Eprn	-0.673535	2.64964	0.799342	2.10674	2.46583	0.392897	1.92287	2.48011	0.438154
Cald1	1.09406	0.555717	0.0489832	2.10208	0.549823	0.000131731	-0.806997	0.554694	0.14571
4933406I18Rik	2.16759	1.65563	0.190458	2.09917	1.63603	0.199462	1.02343	1.72093	0.552048
Olfr366	1.27561	1.70837	0.455254	2.09591	1.65234	0.204638	-0.796942	1.89463	0.674023
Olfr133	1.41774	1.66026	0.393147	2.09447	1.57975	0.184898	1.45963	1.62086	0.36784
Srpx2	1.10182	4.37953	0.801363	2.09154	4.34504	0.630258	0.771967	4.38635	0.860299
Gm29253	2.51212	1.12778	0.0259142	0.0281099	1.24727	0.982019	2.55863	1.11389	0.0216173
Gm7887	-0.397728	0.178633	0.0259802	-0.137789	0.174022	0.428482	-0.176054	0.174521	0.313076
BB187690	3.91193	2.80484	0.163105	2.09138	2.88798	0.468964	3.45951	2.79566	0.215917
Trim30d	1.27158	0.754421	0.0918913	2.09118	0.724576	0.00390074	0.550065	0.761375	0.47001
Aloxe3	1.85437	0.856006	0.0302876	2.08886	0.807793	0.00971287	1.69802	0.812243	0.0365697
Ndnf	1.6366	1.01945	0.108411	2.08765	1.001	0.0370187	1.08225	1.00299	0.280578
Nckap5los	1.39776	2.35607	0.553006	2.08712	2.27522	0.358971	1.43906	2.33512	0.537717
Gm8416	-4.73839	2.13323	0.0263358	-1.97052	1.9027	0.300368	-2.03339	1.91326	0.287879
Ccl6	1.54456	1.32243	0.242818	2.08642	1.3233	0.114868	1.06341	1.36843	0.437098
Olfr545	2.12693	2.67323	0.42624	2.08453	2.62957	0.427936	3.31039	2.53974	0.192426
Pcdhb16	2.11826	1.33429	0.112387	2.08044	1.31545	0.113753	0.190149	1.43573	0.894636
Rhox3h	0.604006	2.29305	0.792237	2.07981	2.21187	0.347065	0.764143	2.28062	0.73758
Tie1	1.18401	3.14589	0.706644	2.07906	3.05319	0.495904	-0.304103	3.17743	0.923753
4833422C13Rik	1.10639	4.38859	0.800959	2.07758	4.34828	0.632796	0.934907	4.40085	0.831766
Gm10125	-1.11105	0.501202	0.0266388	-0.82877	0.498369	0.0963199	-0.416753	0.499793	0.404365
Gm20388	-0.163179	0.0736502	0.0267189	0.0453569	0.0717641	0.527368	-0.0138341	0.0720375	0.847711
Cr2	3.84472	2.2984	0.0943705	2.0688	2.35348	0.379379	2.12323	2.37379	0.371083
4930524O08Rik	0.771165	4.38313	0.860342	2.06862	4.3451	0.634017	2.80689	4.32664	0.516502
Osr1	0.656986	0.601825	0.274984	2.06843	0.575441	0.000325005	-0.443122	0.617303	0.472859
Fmo1	-0.245494	1.6054	0.878464	2.06575	1.43976	0.151347	-1.69434	1.72239	0.325256
Gm15542	0.181101	0.0820077	0.0272204	0.0885028	0.0815159	0.277607	0.0539047	0.081613	0.508939
Serpinb2	1.47539	1.97704	0.455509	2.06308	1.90465	0.278728	1.2566	1.93896	0.516932
Gpr171	0	4.40736	1	2.05804	4.34698	0.635898	0	4.40736	1
4933432I03Rik	0	4.40736	1	2.05804	4.34698	0.635898	0	4.40736	1
Hmx2	1.82566	2.08097	0.380318	2.0567	2.01924	0.308415	1.41013	2.10072	0.502055
Gpr152	1.70807	4.37109	0.69597	2.0552	4.32831	0.63491	2.03634	4.33358	0.638428
Il1bos	0.158163	2.94817	0.957216	2.05402	2.83717	0.469086	1.51917	2.86497	0.595934
Klre1	3.82641	2.73719	0.162133	2.05328	2.78203	0.460483	1.7366	2.79816	0.534849
C030017D09Rik	3.03909	2.34427	0.19484	2.04595	2.37012	0.388011	1.4005	2.43007	0.564398
Zdhhc2	-0.00311521	0.69793	0.996439	2.04075	0.686537	0.00295357	-0.524049	0.692543	0.449228
Tes3-ps	1.22258	1.36915	0.371884	2.04073	1.31388	0.120374	0.24152	1.40763	0.863768
Abcb5	2.48525	2.183	0.254931	2.03797	2.19318	0.35277	0.00430582	2.34747	0.998536
9330117O12Rik	2.77209	2.53571	0.274297	2.03732	2.56218	0.426526	2.87057	2.49095	0.249157
Ect2l	1.19467	1.50728	0.428012	2.03712	1.33048	0.125738	1.86066	1.34744	0.167313
Klk4	1.12218	4.38707	0.798111	2.03514	4.34823	0.639757	0	4.40736	1
Gm6139	4.03289	1.83523	0.0279858	2.92438	1.85332	0.114584	2.96426	1.85538	0.11012
Olfr221	-0.526199	1.95572	0.787886	2.03419	1.78	0.253122	-1.97394	2.02342	0.329289
Gm12396	-0.316795	0.144228	0.0280569	-0.0640533	0.138905	0.644705	-0.0662538	0.139318	0.63439
Mr1	0.884874	0.925408	0.338972	2.03113	0.894307	0.0231361	0.930606	0.911999	0.307537
2610204G07Rik	1.1238	2.62567	0.668649	2.03052	2.50728	0.418025	2.8594	2.46119	0.245318
Fam71d	4.06836	2.62647	0.121385	2.02937	2.61839	0.438312	-0.597958	2.79776	0.83076
Myadml2os	0	4.40736	1	2.02893	4.34947	0.640874	1.89532	4.36182	0.663908
Ppargc1a	-0.16105	0.994487	0.871351	2.02615	0.966809	0.0361084	-0.231082	0.988343	0.815135
4930521O17Rik	2.84556	1.80797	0.115512	2.02515	1.8311	0.268737	1.42729	1.90036	0.452615
Ucma	0.248378	3.11468	0.936441	2.02333	2.97401	0.49629	-0.368351	3.10884	0.905683
Ms4a2	0	4.40736	1	2.02301	4.34943	0.641845	0.842525	4.39918	0.848119
6430628N08Rik	0	4.40736	1	2.02301	4.34943	0.641845	0.842525	4.39918	0.848119
Podnl1	0.748027	1.10096	0.496863	2.02222	0.998379	0.0428154	0.0165103	1.11918	0.98823
Tspan32	-1.27641	1.91288	0.504597	2.02034	1.66967	0.226269	3.21667	1.72081	0.0615841
Col3a1	0.973751	0.718316	0.175226	2.02006	0.717424	0.004867	0.434011	0.718343	0.545722
Anks4b	2.7889	3.4475	0.418536	2.01959	3.47208	0.560792	1.24342	3.49809	0.722247
Rpl17-ps9	2.94635	3.67384	0.422564	2.0185	3.68492	0.583848	8.21637	3.6323	0.0236957
Clec2i	0.926103	2.33666	0.691857	2.01823	2.2652	0.372944	0.569912	2.38542	0.811171
Aldh3b2	0.231957	2.53578	0.927116	2.0178	2.41453	0.403331	1.96753	2.42783	0.417705
Vcam1	1.18994	0.495708	0.0163734	2.01682	0.490731	3.95963e-05	-0.147859	0.498931	0.766962
C430002N11Rik	0.792528	4.38073	0.856436	2.01543	4.36988	0.644649	0	4.40736	1
Nr2f1	1.0773	0.824261	0.191215	2.01502	0.810755	0.0129418	0.244383	0.830447	0.768545
6530401F13Rik	2.90303	3.04417	0.340268	2.01404	3.08277	0.513549	1.62794	3.10723	0.600333
Obox7	1.82758	4.36087	0.675153	2.0126	4.3647	0.644721	1.22776	4.38552	0.779509
Adamtsl5	0.0683828	0.881327	0.938154	2.01245	0.861515	0.0194944	0.662407	0.90254	0.462987
Gm5497	-3.33293	1.52944	0.0293178	-0.36738	1.06729	0.730683	0.656725	1.02351	0.521107
Rtp4	-0.328661	0.515503	0.523764	2.00812	0.458827	1.2052e-05	-0.067257	0.485216	0.889756
Trim34b	1.22497	0.787641	0.119888	2.00387	0.750772	0.00760589	1.08246	0.776425	0.163271
Csf1	0.554113	0.440117	0.208026	1.99788	0.433091	3.96741e-06	0.421507	0.438752	0.336705
Foxf2	-0.838722	1.606	0.6015	1.99624	1.35591	0.140954	1.65263	1.37216	0.228435
Spr-ps1	1.09176	0.898681	0.224424	1.99521	0.865634	0.0211718	1.66977	0.864116	0.0533168
9430060I03Rik	1.3209	1.26787	0.297492	1.99483	1.21392	0.100322	1.39543	1.23895	0.260041
Gm20632	2.84072	1.30553	0.0295624	2.51258	1.29896	0.0530771	1.59124	1.34625	0.237213
Pnliprp1	0	4.40736	1	1.99232	4.34954	0.646914	0.748401	4.39275	0.864718
Egfros	-0.0146375	2.92079	0.996001	1.98787	2.77205	0.473305	-1.7303	2.96541	0.559559
Snora69	0	4.40736	1	1.98584	4.35452	0.648359	1.71833	4.379	0.694761
Rfpl4b	1.15718	4.39404	0.792278	1.98534	4.35331	0.648351	0	4.40736	1
Cxcl10	-0.466912	0.882737	0.596849	1.982	0.758725	0.00899409	0.791634	0.79285	0.318053
Impg2	1.25064	1.0038	0.212801	1.98193	0.998718	0.0472026	1.67995	1.01133	0.096688
Gm15567	-3.00231	1.38637	0.0303419	-1.32945	1.15571	0.250008	-1.46444	1.17564	0.212892
4933430A20Rik	2.00826	4.02897	0.618164	1.9792	4.00543	0.621215	0.902732	4.06706	0.824344
A630010A05Rik	0.52505	1.47161	0.721252	1.97872	1.35227	0.143396	1.38532	1.37905	0.315116
Doc2a	1.2545	0.842604	0.13653	1.97803	0.828651	0.0169842	1.38864	0.820149	0.0904249
AC127234.1	0.387937	2.39636	0.871395	1.97583	2.36677	0.40382	-1.54932	2.54072	0.541996
Mmd2	1.73901	1.40258	0.215025	1.97524	1.39383	0.156444	0.95815	1.3835	0.488588
Arnt2	1.40173	0.707656	0.0476127	1.97471	0.707725	0.00526714	1.70261	0.707798	0.0161501
Ltbp3	0.667164	0.747603	0.372177	1.97359	0.746895	0.00823237	1.34244	0.747115	0.0723629
Drc1	0.721207	1.00766	0.474163	1.97121	1.00272	0.0493142	1.60018	1.00447	0.111145
Hoxa6	1.49491	4.37214	0.732412	1.96906	4.36362	0.651814	0.768363	4.38538	0.860915
Gm3604	0.370573	0.172071	0.0312714	0.076545	0.170202	0.652904	-0.0486534	0.170592	0.775488
Zfhx4	0.622451	0.576736	0.28047	1.9672	0.554254	0.00038631	0.463385	0.57043	0.416595
Ang2	1.31695	4.37965	0.763644	1.96705	4.36426	0.652192	0	4.40736	1
Gm15262	0.213068	0.0990156	0.0314084	0.154678	0.0986579	0.116922	0.0732939	0.0987445	0.457931
Gm8226	0.934028	0.434185	0.0314589	0.778856	0.434023	0.0727324	0.739518	0.434053	0.0884278
Hoxd3os1	0.882056	2.26953	0.697534	1.96632	2.15346	0.361191	2.51038	2.11846	0.236017
Mcub	1.57635	1.0002	0.11502	1.96434	0.993973	0.0481259	1.21233	1.0078	0.228997
Cd200r4	0	4.40736	1	1.96392	4.35129	0.651743	0	4.40736	1
Ifi206	0	4.40736	1	1.96392	4.35129	0.651743	0	4.40736	1
Gm9008	-4.33845	2.01805	0.0315689	-0.735091	1.70967	0.667225	-2.28189	1.8439	0.215888
4930428N03Rik	-2.14539	2.47125	0.385319	1.96203	2.38477	0.41066	0.867536	2.39048	0.71667
Cuzd1	2.1132	2.95089	0.473915	1.95949	2.93255	0.504014	0.371563	3.03229	0.902475
Fgf21	-0.625723	1.37783	0.649731	1.95868	1.17313	0.0949938	0.173967	1.25221	0.889507
1700018L02Rik	0.863673	1.68447	0.608142	1.95838	1.56598	0.211087	1.52473	1.59174	0.338113
Vmn2r111	3.6109	2.31179	0.1183	1.958	2.39129	0.412899	2.01803	2.3841	0.3973
Pla2g4e	1.20807	2.49084	0.627673	1.95354	2.40642	0.416904	0.765766	2.48037	0.757526
Ngef	0.600994	1.00063	0.548096	1.95322	0.880373	0.0265121	-0.186306	1.00298	0.852639
Rubie	-0.0594221	2.39066	0.98017	1.95005	2.23819	0.383611	2.30768	2.25665	0.306492
Nr2f2	0.661156	0.626424	0.291222	1.94923	0.60815	0.00134976	0.817267	0.622948	0.189542
Icos	2.03441	2.35978	0.388623	1.94892	2.31522	0.399907	1.58379	2.41671	0.512243
Hmgb1-ps8	2.59421	2.93081	0.376074	1.94719	2.94897	0.509063	2.9366	2.88398	0.308561
Gm47920	1.99154	0.932445	0.0326937	0.69789	0.963725	0.468968	1.03148	0.95095	0.278062
Tmem204	0.933257	2.02881	0.645514	1.9448	1.90648	0.307681	1.01325	1.93987	0.601441
4930549P19Rik	0	4.40736	1	1.94472	4.36114	0.655654	0.828798	4.3971	0.850495
Car3	3.75463	1.92931	0.0516427	1.94345	2.03504	0.339581	4.12974	1.89857	0.0296165
Pmch	0	4.40736	1	1.94321	4.35264	0.655276	0	4.40736	1
Tvp23bos	0	4.40736	1	1.94321	4.35264	0.655276	0	4.40736	1
Uox	0	4.40736	1	1.94039	4.36089	0.656354	0	4.40736	1
Il7r	1.86026	4.36011	0.66963	1.93862	4.35748	0.656396	0	4.40736	1
Gja1	0.0108791	1.19655	0.992746	1.93235	1.18244	0.102216	0.915691	1.19051	0.441798
Gm32856	-0.486961	0.228349	0.0329634	-0.276974	0.222293	0.21277	-0.212046	0.221562	0.33854
5830444F18Rik	1.10873	4.04851	0.784191	1.92826	4.01141	0.630735	1.62251	4.02757	0.687058
Olfr432	2.39301	1.27996	0.0615408	1.92759	1.2766	0.131058	0.937041	1.33739	0.48352
Gm30146	-1.57947	0.74127	0.0331088	-0.270146	0.649042	0.677246	-0.718817	0.667868	0.281799
S100a14	-0.145941	2.90032	0.959868	1.9274	2.74771	0.483018	0.582752	2.79618	0.834909
4932414J04Rik	0	4.40736	1	1.92691	4.35481	0.658143	0.902738	4.40736	0.837709
1700039M10Rik	0	4.40736	1	1.92691	4.35481	0.658143	0.902738	4.40736	0.837709
Isg15	1.22178	0.671616	0.0688855	1.92534	0.648794	0.00300172	0.272766	0.688467	0.691962
Emx2os	1.27095	1.11287	0.253438	1.92156	1.06121	0.0701837	-0.205338	1.19907	0.864029
Tgfb1i1	0.148841	0.85939	0.862499	1.92009	0.789907	0.0150665	-0.32493	0.838881	0.698506
AC102610.1	1.10135	4.37901	0.801422	1.91868	4.35534	0.659549	0.789266	4.39025	0.857328
2900089D17Rik	0.171636	0.869636	0.843542	1.91853	0.854683	0.0247857	-0.114341	0.865559	0.894904
Snord59a	1.47205	1.41426	0.297939	1.91847	1.35432	0.156614	2.16873	1.34638	0.107225
Cadps	0.508175	0.895055	0.5702	1.91797	0.887385	0.0306662	-1.11972	0.88872	0.207695
Glmp	0.730278	0.454985	0.108481	1.91242	0.44035	1.40584e-05	-0.137797	0.452765	0.760866
Pcdhb14	1.95698	2.23238	0.380686	1.90609	2.21043	0.388513	1.27663	2.26093	0.572314
Sele	1.13427	4.38979	0.796107	1.90352	4.35146	0.66179	0	4.40736	1
Slc2a2	2.32062	1.25623	0.0647046	1.90343	1.24467	0.126197	0.655517	1.2888	0.611015
1700003C15Rik	2.26066	3.04939	0.458482	1.9027	3.07158	0.535618	1.5989	3.08604	0.604383
Txlnb	0.574367	1.03718	0.579732	1.90218	0.961327	0.04785	1.27326	0.977603	0.192771
Gask1b	0.452462	0.419523	0.280804	1.90162	0.411596	3.83514e-06	0.522483	0.419832	0.213314
Gtpbp4-ps7	0	4.40736	1	1.90139	4.35148	0.662145	0.830787	4.39741	0.850151
Mirt2	0	4.40736	1	1.90026	4.34594	0.66193	0.94595	4.40456	0.82995
Ccr8	0.441038	2.66865	0.868734	1.89947	2.51903	0.450819	0.879293	2.59614	0.734842
Skint9	1.64308	4.38129	0.707645	1.89879	4.34119	0.661829	1.58091	4.35919	0.716859
A330023F24Rik	-0.0217966	1.0883	0.984021	1.89567	0.989329	0.0553509	0.423663	1.03292	0.681688
Gm4366	0.850275	0.402192	0.0345064	3.20806	0.383269	5.74843e-17	0.474192	0.40053	0.236449
Ugt1a5	1.45725	4.36876	0.738711	1.89549	4.36273	0.663945	0	4.39743	1
Rpsa-ps3	0.923927	1.86787	0.620854	1.89531	1.76272	0.282278	2.02718	1.75985	0.249358
Rpl27a-ps1	1.92593	2.27077	0.396362	1.895	2.2251	0.39441	2.36839	2.19984	0.281652
Gm21721	-2.48323	1.17504	0.0345728	-0.0987409	0.947896	0.917036	-0.0722211	0.970904	0.940704
Mir6946	1.25002	4.40736	0.776701	1.89475	4.35304	0.663367	0	4.40736	1
Gm45084	-1.36369	0.645492	0.0346318	-0.863052	0.59939	0.1499	-0.591528	0.592148	0.317818
Dlk1	0.401603	0.358795	0.263008	1.89294	0.35423	9.10098e-08	0.253225	0.358101	0.479484
Sept14	1.60296	2.92143	0.583218	1.89002	2.86543	0.509515	0.193581	2.99105	0.948397
n-R5s200	1.70364	1.79416	0.342344	1.88971	1.74468	0.278754	1.35459	1.78238	0.447262
Ccdc194	0.86964	1.64192	0.596356	1.88837	1.58166	0.232509	0.175423	1.66521	0.916101
Fam83e	0.77269	1.33636	0.563126	1.88829	1.21579	0.12039	1.49014	1.2237	0.223328
Odf4	1.04487	1.54247	0.498154	1.88755	1.50712	0.210415	0.757692	1.57733	0.630968
Masp1	0.976146	0.702968	0.164953	1.88694	0.692819	0.00645804	0.0430695	0.709477	0.951593
9530078K11Rik	0.422776	3.1929	0.894659	1.88668	3.06932	0.53876	0.820768	3.13408	0.79341
Casp12	1.75071	0.743725	0.0185741	1.88612	0.732207	0.00999692	0.0702034	0.754898	0.925906
2700033N17Rik	1.95247	4.1492	0.637951	1.886	4.14881	0.649406	1.45676	4.17855	0.727369
Apol9a	2.00196	1.54777	0.195856	1.8853	1.5311	0.218196	0.856111	1.60047	0.592711
Slc16a8	1.34451	2.28479	0.556223	1.88505	2.19158	0.389716	1.63959	2.20801	0.457746
A430028G04Rik	2.09515	3.91077	0.592139	1.88284	3.89914	0.629176	1.50651	3.924	0.701037
Dlx6os1	-0.233272	4.39042	0.957627	1.88218	4.34548	0.664916	-0.0934305	4.36361	0.982918
Gm17530	-2.15876	1.02594	0.0353627	-0.568683	0.983381	0.563066	-0.512211	0.979599	0.601059
St6galnac1	-0.615952	3.59567	0.863985	1.88208	3.48046	0.588676	1.52698	3.50274	0.662881
Vmn2r100	1.10523	4.3817	0.800857	1.88114	4.35187	0.665553	0.782445	4.38883	0.858502
Stk19-ps1	0	4.40223	1	1.8811	4.35187	0.665558	1.56411	4.37323	0.720601
Slc7a3	0.171662	0.430497	0.690076	1.88028	0.423525	9.01286e-06	1.12168	0.42665	0.00856255
Hrh4	1.01499	3.86547	0.792876	1.88026	3.82865	0.623355	1.30955	3.81393	0.731328
Rpl9-ps1	0	4.40736	1	1.88012	4.35717	0.666104	2.24858	4.33653	0.604096
Ly6c1	0.853265	0.67003	0.20285	1.87933	0.644435	0.00354272	0.329492	0.683999	0.630008
Snora16a	3.2031	2.66974	0.230225	1.87816	2.69328	0.485583	0.228218	2.78307	0.934645
Mir6942	0.198538	2.91262	0.945655	1.87759	2.82007	0.505543	-0.496039	2.93647	0.865857
Ces2g	0.68222	0.857264	0.426142	1.87736	0.799839	0.0189167	1.28911	0.813678	0.113126
Gm37902	1.03624	0.494409	0.0360898	0.64613	0.489619	0.186949	0.544789	0.494072	0.270178
1700111N16Rik	0	4.40736	1	1.87564	4.35039	0.666365	0.943115	4.40245	0.830372
Gm23115	-4.17361	1.99222	0.0361753	-0.985678	1.70129	0.562339	-1.23297	1.72338	0.474339
Mgp	0.833435	0.839492	0.320815	1.87544	0.800273	0.0191037	-1.33277	0.953965	0.162389
Gm10419	-0.438782	0.209643	0.0363495	-1.03652	0.208467	6.62295e-07	-0.411376	0.205485	0.0452868
Mir1966	1.61641	2.65746	0.54302	1.87481	2.59868	0.470636	0.000386189	2.76144	0.999888
Adm2	-0.728198	1.17496	0.535412	1.87399	1.01506	0.0648653	-0.00853074	1.08132	0.993705
Gm38359	1.12244	0.537115	0.0366395	0.81063	0.532013	0.127583	1.17283	0.526425	0.0258859
Hoxa3	-0.241551	0.917389	0.792317	1.87342	0.804194	0.0198293	0.60826	0.842616	0.470373
Hspa9-ps1	0.0271026	1.72356	0.987454	1.87326	1.56712	0.23195	0.670877	1.64975	0.684262
Cd44	0.315259	0.278516	0.257666	1.87186	0.264893	1.58933e-12	0.0914436	0.2769	0.741218
Gm6121	5.01343	2.40068	0.0367676	4.20677	2.41671	0.0817354	4.81513	2.40068	0.0448845
Galnt15	1.92259	1.31761	0.144524	1.87144	1.2786	0.143288	0.96355	1.34251	0.472927
4930556J24Rik	0.78059	1.83882	0.671197	1.87141	1.75092	0.285155	-0.542979	1.92354	0.777728
Ces1a	1.79711	3.28297	0.584102	1.87035	3.23861	0.56359	-0.725087	3.35384	0.828835
1700008K24Rik	1.38685	4.38899	0.752014	1.86966	4.36347	0.668302	0.862805	4.40722	0.84479
Tcp10a	0.700075	1.06388	0.510513	1.86921	1.00442	0.0627462	1.84459	0.997692	0.0644784
Emx2	-0.920129	1.39294	0.508892	1.86825	1.32469	0.158444	0.724534	1.35096	0.591744
Tacr2	-0.673536	3.25144	0.835893	1.86418	3.1131	0.549294	0.731573	3.21042	0.819744
Fbln5	0.378152	0.628993	0.547705	1.86412	0.589423	0.0015636	0.616117	0.609023	0.311706
9530050K03Rik	1.15303	2.02232	0.568575	1.86365	1.94187	0.337197	0.919995	1.99722	0.645059
Stab1	1.56221	1.18293	0.186625	1.86353	1.15512	0.106685	1.71387	1.17675	0.145272
6720475M21Rik	1.10504	2.40808	0.646315	1.8568	2.30753	0.42101	1.18717	2.38323	0.618388
Pcdhb18	-0.19776	3.43255	0.954057	1.85605	3.29573	0.573319	-0.49835	3.44119	0.884854
C030013C21Rik	0.218547	2.21814	0.921514	1.85411	2.02345	0.359505	1.97758	2.01834	0.327184
Depp1	0	4.40736	1	1.85186	4.34821	0.670188	1.65583	4.36319	0.704317
Mir2861	0	4.40736	1	1.85186	4.34821	0.670188	1.65583	4.36319	0.704317
Atp5l-ps2	1.24486	4.4067	0.777566	1.84983	4.35972	0.671347	0	4.40736	1
Clca4a	-2.14737	4.36244	0.622549	1.84872	4.26247	0.664492	-0.943582	4.33267	0.827598
Olfr1347	0.990844	1.74354	0.569835	1.83955	1.60934	0.253019	-0.102088	1.73395	0.953051
Olfr1178	0.480744	1.49988	0.748573	1.83875	1.36112	0.176723	0.762307	1.4285	0.593589
Gm13136	-0.720436	0.347492	0.0381493	0.395539	0.313315	0.206794	0.149527	0.317788	0.637981
Slc17a8	1.57768	1.67232	0.345473	1.83792	1.64815	0.264789	-0.0818514	1.82751	0.964276
Gm10222	-8.55799	4.13312	0.0383973	-10.2729	4.13327	0.0129403	-10.131	4.13328	0.0142431
Rps7-ps2	3.6057	4.30024	0.401757	1.83732	4.36117	0.673543	0	4.40736	1
Gm12978	-3.72034	1.7983	0.0385646	-2.9661	1.70928	0.0826881	1.48445	1.58263	0.348261
Aldh1a1	0.796263	0.813906	0.327914	1.83586	0.757442	0.0153608	1.38954	0.771161	0.0715651
Vmn2r105	2.38854	1.72664	0.166559	1.83421	1.73004	0.289047	1.41593	1.78012	0.426374
Gm16136	-1.05905	0.512594	0.038822	-1.09189	0.499916	0.0289513	0.184855	0.48036	0.700367
Ctsg	0.196795	2.52291	0.937826	1.83167	2.38969	0.443387	2.90553	2.33494	0.213364
4930404I05Rik	-0.4504	1.21676	0.71126	1.82992	1.07693	0.0892829	0.413895	1.21295	0.732929
Creb5	-0.204323	1.10727	0.853599	1.82901	1.10049	0.0965144	0.327168	1.10526	0.767221
Vmn1r221	3.91572	2.72701	0.151031	1.82789	2.8499	0.52127	3.07293	2.75025	0.263854
Mgam	0.320313	0.919035	0.727441	1.82678	0.851398	0.0319031	0.261667	0.886598	0.76789
Mmp1a	-0.279884	4.15651	0.946314	1.82413	4.10294	0.656615	-0.0809051	4.15206	0.984454
Faddos	1.02639	3.04198	0.735808	1.82383	2.95564	0.537191	1.55712	2.97115	0.600224
C330018A13Rik	1.42617	2.45999	0.562086	1.82214	2.40931	0.449476	1.20775	2.45063	0.62213
Tnnt2	0.914658	3.32302	0.783125	1.82204	3.22179	0.571709	1.6069	3.2781	0.623997
4930518J20Rik	0.422059	2.25076	0.851254	1.82133	2.06658	0.378143	2.91023	1.99222	0.144071
AC132088.1	1.21028	4.38413	0.782502	1.82119	4.36068	0.676211	0.861368	4.40187	0.844859
Tmem150cos	2.08495	1.89087	0.270185	1.82022	1.86581	0.32928	-0.079694	2.00152	0.968239
Sycp2l	1.13794	1.2289	0.354455	1.81905	1.20098	0.129865	-0.283965	1.19297	0.811857
Mir99ahg	-0.536435	1.54969	0.729226	1.81808	1.48477	0.220769	1.24281	1.50405	0.408626
Gm43843	-2.64655	1.28966	0.0401573	-1.21867	1.09921	0.267567	-0.000986882	1.03817	0.999242
2610206C17Rik	-0.560067	1.27873	0.661396	1.81686	1.274	0.153839	-0.706278	1.2102	0.559487
AC110730.1	1.61495	0.739484	0.0289705	1.81593	0.740528	0.0141979	1.1461	0.739293	0.121079
Ccn2	1.52252	0.770525	0.0481598	1.81054	0.75101	0.0159173	1.17186	0.768402	0.127244
2600002D14Rik	1.0199	1.07735	0.343803	1.80999	1.01204	0.0737023	1.35022	1.03295	0.191163
Gm45062	0.191863	0.0937967	0.0408036	0.0636911	0.0928404	0.492696	0.0325096	0.0930676	0.726855
Rpl19-ps7	0.597526	2.0345	0.768989	1.80986	1.94192	0.351339	1.22529	1.96564	0.533052
4930519F16Rik	3.72163	2.02013	0.065435	1.80947	2.00097	0.365838	2.12875	2.03274	0.294994
Slc12a1	0.704592	2.31386	0.76074	1.80644	2.20331	0.412288	1.19444	2.24768	0.595135
Snora24	1.70362	1.2483	0.172331	1.80537	1.21747	0.138104	2.53668	1.1955	0.0338497
Grid2	0.66745	1.50968	0.658406	1.80253	1.4396	0.210533	-0.178869	1.53507	0.907239
1700011D18Rik	1.06745	1.30643	0.413886	1.80117	1.23489	0.144686	0.202053	1.34708	0.88077
Sh2d4b	1.5211	0.67992	0.0252752	1.79927	0.643593	0.00517931	2.39496	0.638615	0.000176664
Gm7143	2.30384	1.12989	0.0414513	1.68526	1.13302	0.136907	1.49851	1.1397	0.188566
Olfr319	0	4.40736	1	1.79867	4.36592	0.680354	0	4.40736	1
Gm12350	-4.04552	1.98565	0.0416118	-0.559714	1.67669	0.738515	-0.285896	1.66605	0.863751
Gm10421	-3.5372	1.7365	0.041653	-2.60218	1.73451	0.133552	-2.04022	1.73504	0.23964
Hist1h2aj	0	4.40736	1	1.79867	4.36592	0.680354	0	4.40736	1
Snord65	1.62596	1.01008	0.107458	1.79832	0.98086	0.0667409	0.652753	1.03943	0.530011
1700023B13Rik	2.15	1.66038	0.195359	1.79426	1.64929	0.276642	0.367071	1.78763	0.837307
A26c2	-0.673546	3.95684	0.864835	1.79128	3.84493	0.6413	1.29167	3.87833	0.739097
Gpr165	2.12562	4.35724	0.625665	1.79059	4.36304	0.681512	0	4.40736	1
Mir6920	-0.673528	4.40736	0.878541	1.78867	4.31011	0.678147	-1.0208	4.40736	0.816839
4930503E14Rik	0.851056	1.65941	0.608045	1.78851	1.62175	0.270103	0.871458	1.64565	0.596421
Ptgs2os2	0.899895	1.99108	0.651295	1.78574	1.87704	0.341423	-0.979266	2.14765	0.648411
Mgst2	0.719233	0.547703	0.189122	1.78018	0.529179	0.000768115	0.810496	0.533391	0.128632
4732487G21Rik	0.168636	1.69573	0.920783	1.77934	1.5571	0.253151	0.0871826	1.65914	0.958093
A630035G10Rik	0.272059	1.92569	0.88765	1.77773	1.78345	0.318864	0.582877	1.85494	0.753346
2810457G06Rik	2.81633	1.80811	0.119325	1.77743	1.85247	0.33731	2.67399	1.79078	0.135384
Trim30b	0	4.40736	1	1.77716	4.34839	0.682764	1.72994	4.36321	0.691749
9930111J21Rik1	1.21624	1.30323	0.35069	1.77416	1.28559	0.167576	1.30119	1.28568	0.311507
Ahnak2	0.429355	0.447642	0.337484	1.77337	0.442641	6.16647e-05	0.232039	0.446046	0.602914
Ly6g2	0.957212	4.03529	0.812494	1.77256	4.01898	0.65918	2.61001	3.97236	0.511153
Loxl1	0.794461	0.570193	0.163523	1.77052	0.556357	0.00146086	0.130926	0.572341	0.819059
Tnnt3	0.191553	1.56168	0.902378	1.77026	1.48091	0.231935	0.642944	1.50845	0.669941
2210020O09Rik	1.90177	1.52343	0.211903	1.7679	1.50671	0.240655	0.69344	1.59968	0.66466
Cyp1a2	1.63912	1.94585	0.399582	1.76719	1.89813	0.351845	2.33212	1.88844	0.216851
4933430L12Rik	0.98991	1.85819	0.594222	1.765	1.74401	0.311521	0.00398643	1.94981	0.998369
mt-Tl2	1.44984	4.38701	0.741034	1.76294	4.36579	0.686353	0.902725	4.40736	0.837711
Gm9762	-0.33511	0.165347	0.0426926	-0.0017	0.161826	0.991618	-0.239423	0.162813	0.141415
5330416C01Rik	-1.05735	2.1645	0.6252	1.76229	1.93485	0.362392	2.17949	1.97821	0.270572
Pcolce	0.739136	0.360955	0.0405869	1.76221	0.35732	8.14939e-07	0.160952	0.360822	0.655546
Tmem71	0.976133	3.91833	0.803268	1.76089	3.86	0.648254	-1.02082	3.97005	0.797079
Rpsa-ps7	1.00812	1.01392	0.320086	1.76003	0.972028	0.0701905	1.12952	0.989871	0.25384
D030007L05Rik	2.23122	2.22726	0.316451	1.75919	2.21411	0.426883	-0.0615137	2.35944	0.9792
AC123853.3	0.233283	1.88508	0.901512	1.75809	1.72967	0.309422	1.08316	1.76689	0.539855
Olfr1193	0	4.40736	1	1.75787	4.35612	0.686551	0.969689	4.39947	0.825551
Gpr139	1.55433	1.18088	0.188093	1.75681	1.15689	0.128873	0.661722	1.21091	0.584743
A430106G13Rik	1.35389	2.56608	0.597771	1.75622	2.53404	0.488276	1.20298	2.57826	0.640796
Ubtfl1	0.795487	1.38302	0.56517	1.75556	1.29274	0.174459	1.50623	1.30593	0.248758
Hsp25-ps1	0	4.40568	1	1.75505	4.36568	0.687676	0	4.40568	1
Gm6594	-0.574404	0.284467	0.0434634	-0.207279	0.269062	0.441078	-0.33418	0.272044	0.219296
Mir6992	0	4.40568	1	1.75505	4.36568	0.687676	0	4.40568	1
Zscan4c	0	4.40568	1	1.75505	4.36568	0.687676	0	4.40568	1
Gm49713	1.99714	0.990457	0.04376	0.586848	1.03524	0.570803	1.57007	0.988735	0.112295
Gm28438	0.215252	0.10676	0.0437772	0.0798731	0.106628	0.453808	-0.0617043	0.10669	0.563025
Gm15533	-3.39941	1.68615	0.0437925	0.457869	1.45354	0.75276	-0.751863	1.37016	0.583184
R3hdml	2.00871	4.37791	0.646357	1.75446	4.36716	0.687875	0	4.40736	1
4930523C07Rik	5.36372	0.837669	1.52202e-10	1.75437	0.773584	0.0233383	-0.311737	0.887165	0.725299
Tgtp2	1.36179	1.23898	0.271716	1.7541	1.25637	0.162663	0.819056	1.31261	0.532633
Gm45354	-3.07277	1.5257	0.0440087	0.333983	1.14999	0.771493	0.711345	1.13858	0.532125
Fam92b	1.19002	3.97943	0.764908	1.75352	3.94402	0.656608	2.59413	3.89043	0.504902
Gm49146	-2.40178	1.19323	0.0441307	-0.886158	1.16875	0.448325	-2.91588	1.18213	0.0136395
Skint7	1.08573	4.40231	0.805196	1.7523	4.37737	0.688929	0	4.40736	1
4932431L22Rik	1.57588	4.37752	0.718853	1.75228	4.35148	0.687179	0.814623	4.39484	0.852947
9630028H03Rik	1.95509	2.00213	0.328815	1.7512	1.97913	0.376246	2.66559	1.91591	0.164136
Ifi207	1.28631	0.602491	0.0327628	1.75001	0.585208	0.00278607	0.0531018	0.629371	0.93276
Vim	0.177242	0.282948	0.531046	1.7491	0.281048	4.86222e-10	0.0232339	0.282434	0.934437
2010310C07Rik	1.38452	2.59627	0.593845	1.74871	2.58155	0.498161	0.731065	2.59413	0.778085
Mzb1	1.51391	1.08814	0.164139	1.7446	1.13752	0.125106	3.45512	1.07218	0.00127067
Olfr1417	0	4.40736	1	1.74279	4.3704	0.690061	0.622131	4.39036	0.887314
Gdnf	0.0163965	1.11861	0.988305	1.74141	1.03892	0.0937047	-0.641851	1.13562	0.571938
Hoxa7	0.0444169	1.46534	0.975819	1.74013	1.3531	0.19843	0.132703	1.41235	0.925142
Tas2r108	0.35652	1.31345	0.786054	1.73929	1.18024	0.140568	1.32777	1.20236	0.269464
1700081N11Rik	-0.472967	1.89019	0.802416	1.73927	1.66233	0.295431	0.98267	1.7153	0.566722
Hist1h3d	0.794989	1.22912	0.517764	1.73655	1.17362	0.138965	1.06617	1.19588	0.372644
4933431K23Rik	1.48549	1.47023	0.312314	1.73599	1.41374	0.219469	1.46247	1.44347	0.310984
AK157302	-1.49434	1.90088	0.43179	1.73437	1.69602	0.306492	-0.71158	1.82536	0.696662
Bgn	1.00504	0.398608	0.0116895	1.73218	0.396729	1.26451e-05	0.329137	0.39872	0.409097
4921534H16Rik	0.180003	1.28337	0.888456	1.73079	1.18471	0.144033	0.24673	1.2362	0.841803
Gip	-0.129	2.15899	0.952354	1.73059	2.00994	0.389229	0.566507	2.10465	0.787799
Gm43637	-2.52976	1.26596	0.0456857	-0.218296	0.98473	0.824562	-0.335765	0.992041	0.735017
Dglucy	-1.23074	1.15688	0.287402	1.7299	1.12461	0.123995	-1.0793	1.19469	0.366304
Gm7962	-3.29831	1.65107	0.0457508	-1.03273	1.28603	0.421953	-0.582807	1.25826	0.643231
Scn4a	-0.479029	1.08709	0.659464	1.72975	0.987278	0.0797669	0.562682	0.989258	0.569497
Gm17081	-4.28291	2.14497	0.0458552	-0.57279	1.86003	0.758123	-0.335302	1.85006	0.85618
Adamts12	0.788126	0.742583	0.288539	1.72936	0.705537	0.0142408	0.219814	0.746376	0.768369
AC133607.4	2.92649	2.26037	0.195426	1.72696	2.26866	0.446524	1.47966	2.2885	0.517914
Kcnh5	-0.656088	4.4051	0.881602	1.72452	4.30893	0.688996	-1.00336	4.4051	0.819823
Olfr620	0.230458	2.7727	0.933759	1.72387	2.6288	0.511979	0.736409	2.73691	0.787879
H2al1m	0.416864	2.42889	0.86373	1.72382	2.32003	0.457473	0.0191672	2.40798	0.993649
Frmd7	0.198249	3.20506	0.950678	1.72302	3.09709	0.57798	1.45418	3.11867	0.641014
Igflr1	-0.293553	1.06271	0.782372	1.72287	1.01295	0.0889721	2.07238	1.01159	0.0404973
Tnip3	0.797734	2.03451	0.694984	1.72153	1.94739	0.376685	0.678111	2.04104	0.739709
4631405J19Rik	0	4.40736	1	1.71779	4.36507	0.693927	0	4.40736	1
AC131675.3	-0.324432	1.25304	0.7957	1.71586	1.14966	0.135572	3.35817	1.13318	0.00304161
Vmn2r88	1.02558	2.31905	0.658315	1.71545	2.22661	0.441043	2.71267	2.16785	0.210817
4930442P19Rik	1.56992	2.07848	0.450057	1.71528	2.03291	0.398805	2.53002	1.99047	0.203706
Ccl17	1.057	1.45666	0.468061	1.71429	1.41662	0.22623	0.373973	1.49224	0.802114
Mgam2-ps	1.58337	4.37777	0.717588	1.71056	4.37237	0.695634	1.3841	4.38582	0.752317
Mir1190	2.005	4.35402	0.645162	1.70972	4.36741	0.695449	0	4.40736	1
Apol9b	0.0651266	2.36693	0.978049	1.70729	2.20794	0.439374	-2.23407	2.45266	0.36236
Gm48690	0.449366	0.227029	0.0477786	0.509326	0.224534	0.0233067	0.186808	0.226139	0.40876
Gm14401	0.970899	0.490547	0.0477914	0.0391982	0.486454	0.935776	0.338462	0.487295	0.487322
Pax9	1.44413	0.926321	0.118997	1.70712	0.910868	0.0609078	0.238184	0.965531	0.805151
4930579G18Rik	-0.434656	2.05814	0.83274	1.70555	1.88392	0.365297	-0.0293483	1.99623	0.98827
4921539H07Rik	0	4.40736	1	1.70553	4.37661	0.696765	0.716105	4.39599	0.870597
Gm2163	-2.79894	1.41756	0.0483268	-0.480651	1.31467	0.71466	-0.494633	1.31662	0.707152
Hist1h4a	0.662182	1.34629	0.622821	1.70504	1.27905	0.182515	0.520899	1.33166	0.695676
Adamtsl2	3.17701	1.52095	0.0367229	1.70489	1.54005	0.26828	0.372089	1.55291	0.810635
Cngb1	1.30903	0.788148	0.0967355	1.70442	0.735995	0.0205689	0.858427	0.760214	0.258817
Elovl3	0.694256	1.40697	0.621701	1.69807	1.3384	0.204537	1.28222	1.35533	0.34412
Cox6a2	0.789274	2.88799	0.784626	1.69639	2.80255	0.544978	0.0472042	2.89568	0.986994
Gm8539	-3.58052	1.81612	0.0486645	-0.454088	1.49679	0.761604	0.430239	1.44868	0.766476
Etfbl	3.71788	1.81104	0.0400828	1.69605	1.8792	0.36677	0.267933	2.03551	0.895277
Mndal	-0.0434495	1.53935	0.977482	1.69428	1.47615	0.251064	0.887497	1.52092	0.559538
Olfr596	1.55318	1.141	0.173435	1.68994	1.11163	0.12845	1.22868	1.13436	0.278742
Rnu3b1	-0.472494	1.96795	0.810257	1.68957	1.93055	0.381477	1.72662	1.93084	0.371195
Gm10260	0.998224	0.506649	0.0488102	3.04313	0.487068	4.16113e-10	0.134506	0.512883	0.793126
Actbl2	0.74788	1.81751	0.680715	1.68748	1.73765	0.331485	-0.37598	1.90482	0.843528
Fap	2.31206	1.40784	0.100532	1.68602	1.40669	0.230695	0.944846	1.42797	0.508181
n-R5s185	0.619881	1.10613	0.575203	1.68355	1.04064	0.105707	0.852065	1.07144	0.426466
Speer4d	1.11866	2.88667	0.698367	1.6829	2.81914	0.550537	3.23437	2.76184	0.241562
Pcna-ps2	1.21185	0.965215	0.209288	1.68265	0.946807	0.0755375	0.213618	0.979296	0.827324
Vmn1r86	1.26011	1.44732	0.383944	1.68067	1.39369	0.227852	1.08914	1.42821	0.445705
Gm12258	0.232422	0.118185	0.0492305	0.0683948	0.1156	0.554086	-0.146415	0.116647	0.209406
Ankub1	0	4.40736	1	1.68061	4.37659	0.700978	1.22143	4.38093	0.780393
Olfr550	0	4.40736	1	1.67901	4.36851	0.700723	0	4.40736	1
D930015M05Rik	-0.921695	3.92292	0.814247	1.6785	3.80705	0.659292	0.216921	3.8997	0.955641
Ghrl	0.292017	1.41473	0.83647	1.67845	1.35031	0.213864	0.299297	1.37855	0.828122
Tmem235	1.37588	2.13613	0.519511	1.67451	2.08247	0.421342	1.96101	2.06213	0.341623
C030032O16Rik	1.23064	4.39822	0.779627	1.67331	4.37447	0.702079	1.75906	4.37283	0.687486
Gm5459	-3.32854	1.69526	0.0495953	-1.33502	1.40752	0.342879	-1.10776	1.3915	0.425979
Rnu11	-2.02666	2.87321	0.480583	1.67216	2.66792	0.530813	-0.983202	2.83385	0.728629
C6	1.67495	2.02941	0.409181	1.67092	2.00914	0.405601	1.75351	2.01216	0.383505
Irf7	-0.234613	2.08349	0.910343	1.66792	2.01784	0.408472	3.70555	1.97844	0.0610724
Zfp276	1.13645	0.330079	0.000575378	1.66767	0.328813	3.94125e-07	1.01491	0.328909	0.00203085
Dusp13	-0.63276	1.29505	0.625126	1.66634	1.14172	0.144426	0.564012	1.21238	0.641781
Mppe1	-0.0112659	0.843563	0.989344	1.66547	0.773847	0.0313821	0.150986	0.813217	0.852708
Nrg3	1.11643	0.982408	0.255778	1.66541	0.956706	0.0817227	1.9774	0.95387	0.0381698
Il33	0.290115	0.658579	0.659563	1.66472	0.637021	0.00896757	0.328459	0.663783	0.620721
A730020M07Rik	0	4.40736	1	1.66311	4.37548	0.703872	0.991958	4.3971	0.821518
Snora15	2.49133	2.44568	0.308362	1.66209	2.47704	0.50222	1.09247	2.51566	0.664094
Rdh8	1.57325	2.21937	0.478404	1.66201	2.18286	0.446422	2.0788	2.15969	0.335776
Ces1d	1.15389	3.80674	0.7618	1.6604	3.76494	0.659202	1.19297	3.79122	0.753015
Usp18	0.911587	0.781556	0.243463	1.65894	0.744678	0.0258986	0.685247	0.75902	0.366629
Myo1g	-1.10075	1.88023	0.558254	1.6586	1.6891	0.326126	-0.592333	1.72859	0.731849
Vmn2r78	0.755758	2.7572	0.784005	1.65732	2.69617	0.538757	0.906019	2.73548	0.740485
Lypd1	-0.79804	1.00278	0.426133	1.65654	1.00053	0.0977896	1.12372	1.0024	0.262277
Ctla2b	0	4.40736	1	1.65488	4.37248	0.705077	0	4.40736	1
Olfr156	0.723558	1.51235	0.632343	1.65415	1.40227	0.238152	2.92311	1.35402	0.0308628
A930033H14Rik	0.909895	1.87276	0.627068	1.65372	1.80116	0.358546	-0.637322	1.98554	0.748225
AC135016.1	0	4.40736	1	1.65361	4.36927	0.705086	0.902741	4.40736	0.837708
Itgb6	0	4.40736	1	1.653	4.37518	0.705569	0	4.40736	1
Musk	0	4.40736	1	1.653	4.37518	0.705569	0	4.40736	1
Rap1a-ps2	0	4.40736	1	1.653	4.37518	0.705569	0	4.40736	1
1700057H15Rik	0	4.40736	1	1.653	4.37518	0.705569	0	4.40736	1
Gm14388	-1.22338	0.62822	0.0514889	-0.298438	0.601618	0.619852	-0.045197	0.600604	0.940014
Gm44750	2.69756	1.3856	0.0515519	-0.118932	1.55762	0.939136	1.37525	1.42559	0.3347
Vmn2r12	0	4.40736	1	1.653	4.37518	0.705569	0	4.40736	1
Rhoay-ps3	0	4.40736	1	1.653	4.37518	0.705569	0	4.40736	1
Olfr1309	0	4.40736	1	1.653	4.37518	0.705569	0	4.40736	1
5330409N07Rik	0	4.40736	1	1.653	4.37518	0.705569	0	4.40736	1
4930442G10Rik	0	4.40736	1	1.653	4.37518	0.705569	0	4.40736	1
1810006J02Rik	0	4.40736	1	1.64554	4.37838	0.707041	0	4.40736	1
4930528J11Rik	2.77904	4.3254	0.520553	1.64527	4.3739	0.706801	1.0423	4.39219	0.812419
Pde2a	1.68268	0.545868	0.00205214	1.63808	0.546753	0.00273532	1.20637	0.545511	0.0270051
A330032B11Rik	0.780321	0.843651	0.355001	1.63695	0.795359	0.0395776	0.487304	0.836368	0.560133
Gm43830	0.398666	0.205272	0.0521201	0.176733	0.201906	0.381397	0.159119	0.202834	0.43276
Olfr1217	2.67389	1.99591	0.180347	1.63609	2.03994	0.422535	1.81162	2.02989	0.372139
Gda	0.623987	0.716794	0.384014	1.6352	0.678488	0.0159497	-0.0116344	0.723702	0.987174
Naip6	-0.135393	0.940106	0.885486	1.63171	0.826924	0.0484698	0.263396	0.882601	0.765374
2900018N21Rik	0	4.40736	1	1.63127	4.3751	0.709258	0.860404	4.40173	0.845026
A930001M01Rik	1.24215	4.40635	0.77802	1.63039	4.37485	0.709391	0	4.40736	1
Olfr157	1.48823	0.881698	0.0914284	1.62876	0.823253	0.0478789	2.8097	0.811607	0.000536385
4933426B08Rik	2.15579	3.95397	0.585601	1.6287	3.95867	0.680759	0.831	3.98719	0.834903
Tmem156	-0.35343	1.94084	0.855503	1.62756	1.75944	0.354944	0.231321	1.85857	0.900949
Zeb2	0.871364	1.54543	0.572868	1.62559	1.53399	0.289276	1.77135	1.55294	0.254017
Gm7648	-2.48019	1.28071	0.052797	0.359617	1.02857	0.726619	-0.456446	1.06838	0.669212
Prps1l1	1.19123	4.39939	0.786567	1.62527	4.36453	0.709609	1.61422	4.3645	0.711493
Acta1	0.59413	1.48846	0.689778	1.62514	1.36052	0.23228	1.13477	1.39332	0.415392
Gm29289	0.275742	0.142417	0.0528477	0.100511	0.141499	0.477497	0.0663519	0.141676	0.639544
Olfr1303	2.86121	2.65506	0.281193	1.62259	2.73302	0.552713	2.25975	2.66751	0.396918
Sparcl1	0.617355	0.819087	0.451023	1.62202	0.777225	0.0368932	0.300315	0.81378	0.7121
Fhad1	-0.210835	0.528541	0.689967	1.62133	0.521848	0.00189056	-0.23981	0.52441	0.647459
Pcsk2os2	-0.304692	4.35856	0.944268	1.6205	4.31914	0.70752	-1.184	4.38415	0.787111
Ly6a	0.734933	0.450769	0.103017	1.62023	0.439615	0.000228195	0.307341	0.450689	0.495279
Col1a2	0.745024	0.644501	0.247694	1.61998	0.642437	0.0116819	0.360085	0.644246	0.576213
C1rl	0.338118	0.893129	0.705002	1.6199	0.816088	0.0471495	0.513579	0.857387	0.549169
2010106E10Rik	1.47482	3.55897	0.678585	1.61962	3.54052	0.647345	0.436538	3.60762	0.903687
Vmn1r230	0	4.40736	1	1.61947	4.37806	0.711453	0.902739	4.40736	0.837709
Olfr1396	0	4.40736	1	1.61947	4.37806	0.711453	0.902739	4.40736	0.837709
4930523O13Rik	0	4.40736	1	1.61947	4.37806	0.711453	0.902739	4.40736	0.837709
Ajm1	2.38553	1.17801	0.0428622	1.61731	1.17107	0.16726	1.79878	1.17155	0.124689
Fam243	1.24204	4.40633	0.778039	1.61731	4.37829	0.711835	0	4.40736	1
Olfr532	1.24204	4.40633	0.778039	1.61731	4.37829	0.711835	0	4.40736	1
AC122848.2	1.24204	4.40633	0.778039	1.61731	4.37829	0.711835	0	4.40736	1
Ptn	0.980953	0.41658	0.0185338	1.61393	0.413721	9.57858e-05	0.0211031	0.418061	0.959741
Gpr143	0.08955	1.9636	0.963625	1.61368	1.73315	0.351819	0.816259	1.81932	0.653677
Lrrn3	0.344949	1.1474	0.763694	1.61303	1.08812	0.138233	-0.310282	1.16068	0.789217
Dntt	0	4.00737	1	1.61187	3.97405	0.685038	2.74735	3.90229	0.481411
A730056A06Rik	-0.592377	1.43771	0.680319	1.61138	1.24781	0.196576	0.456035	1.29814	0.725365
Mmp1b	0	4.40736	1	1.61104	4.37219	0.712519	0	4.40736	1
Serpinb1b	0	4.40736	1	1.61104	4.37219	0.712519	0	4.40736	1
Stfa3	0	4.40736	1	1.61104	4.37219	0.712519	0	4.40736	1
Adamtsl1	0.100849	1.05231	0.923651	1.60875	1.06144	0.129615	0.597131	1.04899	0.569192
Dcn	0.839612	0.423663	0.0475026	1.60834	0.419494	0.000126073	-0.290347	0.427683	0.497211
Lep	0	4.40736	1	1.60628	4.37879	0.713745	0	4.40736	1
Slco1a5	0	4.40736	1	1.60628	4.37879	0.713745	0	4.40736	1
Smim6	0	4.40736	1	1.60628	4.37879	0.713745	0	4.40736	1
Mkrn1-ps1	0	4.40736	1	1.60628	4.37879	0.713745	0	4.40736	1
Cd9-ps	0	4.40736	1	1.60628	4.37879	0.713745	0	4.40736	1
Vmn2r-ps46	0	4.40736	1	1.60628	4.37879	0.713745	0	4.40736	1
4930478K11Rik	0	4.40736	1	1.60628	4.37879	0.713745	0	4.40736	1
Pcdhga8	0	4.40736	1	1.60628	4.37879	0.713745	0	4.40736	1
Olfr795-ps1	0	4.40736	1	1.60628	4.37879	0.713745	0	4.40736	1
AC164106.1	0	4.40736	1	1.60628	4.37879	0.713745	0	4.40736	1
Gm39556	-2.50127	1.30634	0.0555287	-0.862903	1.14103	0.4495	0.0834045	1.10171	0.939654
AC113075.1	0	4.40736	1	1.60628	4.37879	0.713745	0	4.40736	1
Vmn1r28	1.09982	2.00488	0.583299	1.60581	1.91887	0.402675	-0.750775	2.16193	0.728388
1700017M07Rik	1.51653	4.37372	0.728789	1.60576	4.36242	0.712806	0.779371	4.38814	0.859031
Gm14324	-0.842287	0.440463	0.0558409	-1.09335	0.432219	0.0114181	-0.527562	0.419232	0.208246
Lrrk2	0.589002	0.640975	0.35814	1.60498	0.626638	0.0104293	-0.0370237	0.634126	0.953442
Srd5a2	0	4.0379	1	1.60424	4.00735	0.688919	2.75572	3.9328	0.48349
Xirp1	1.25681	4.40672	0.775488	1.6039	4.37839	0.714125	0	4.40736	1
Gm28035	1.85693	0.974278	0.0566562	1.63987	0.972268	0.0916723	1.61618	0.972517	0.0965427
Hspb8	0.190256	0.530768	0.720003	1.60369	0.501058	0.00137134	-0.297832	0.531023	0.57489
n-R5s64	0	4.40736	1	1.60336	4.37633	0.714089	1.00496	4.39578	0.819165
Tpd52-ps	0	4.40736	1	1.60289	4.37533	0.714106	3.51393	4.28514	0.412201
AC137853.1	-0.380764	1.80208	0.83266	1.60221	1.57832	0.310041	0.664515	1.64724	0.686646
AC130204.1	0.996933	2.76249	0.718188	1.60188	2.73337	0.557845	1.05034	2.74124	0.701599
Xaf1	0.0813556	0.483517	0.86638	1.60141	0.469046	0.000639757	0.204078	0.476608	0.668514
Gm6133	2.93059	1.54115	0.057229	1.93221	1.56571	0.217174	2.17635	1.55613	0.161942
Pcdh18	-0.102533	0.747222	0.890857	1.59954	0.725595	0.0274926	-0.0734836	0.757987	0.922769
Gm3033	-3.17218	1.66826	0.0572368	-2.40783	1.64262	0.142689	-3.64499	1.69063	0.0310845
Il17rb	-0.423208	1.90273	0.823986	1.59923	1.77667	0.368051	0.602717	1.79462	0.736986
Fam196b	1.97676	4.13696	0.632772	1.59834	4.14688	0.699917	1.71393	4.14814	0.679475
Spin2g	0	4.40736	1	1.59541	4.37858	0.715584	0	4.40736	1
Klra2	-1.01663	3.76834	0.787328	1.59351	3.65192	0.662583	-0.289792	3.75225	0.93844
Vmn2r126	4.54329	3.7959	0.231348	1.59172	3.89168	0.682535	0	3.93021	1
4930568E12Rik	-0.110573	2.43055	0.963714	1.59019	2.34151	0.497056	0.583234	2.38239	0.806603
Cfhr1	1.14255	4.39142	0.794726	1.58941	4.37715	0.716519	0	4.40736	1
Lrrc8dos	0	4.40736	1	1.58853	4.37677	0.716645	0.877874	4.40412	0.842004
Ptpn22	0.672479	1.32035	0.61053	1.58773	1.21102	0.189833	0.581537	1.25528	0.64317
Adam1a	0.360218	0.709578	0.611698	1.58624	0.688043	0.0211416	0.577838	0.696556	0.406785
9230116L04Rik	1.21128	1.52217	0.426173	1.58428	1.45718	0.276936	1.96701	1.44201	0.172543
Rtl1	2.2933	4.35846	0.598768	1.58372	4.37353	0.717266	0	4.40736	1
Vmn2r49	0	4.3965	1	1.58272	4.3573	0.71643	1.75558	4.35125	0.686606
Klra7	1.10092	4.37818	0.801461	1.58176	4.37597	0.717752	0	4.40736	1
2310050C09Rik	1.18882	3.17029	0.707669	1.58171	3.14712	0.615254	3.0688	3.04672	0.313816
Cep112os1	1.49556	4.38353	0.73297	1.5816	4.37152	0.717504	0	4.40736	1
Clrn1	3.71884	2.30762	0.107061	1.58157	2.44639	0.517961	3.06597	2.33862	0.189853
Gm25890	-2.54774	1.34731	0.0586265	-2.74288	1.31165	0.0365133	0.338665	1.23396	0.783735
Stkld1	0.243111	1.17095	0.835527	1.58079	1.10074	0.15097	0.816443	1.10984	0.461951
Gm22753	3.29354	1.74282	0.0587878	1.3364	1.8069	0.459535	1.14016	1.82925	0.533092
Apoa1	1.65829	2.62104	0.526941	1.57949	2.58533	0.541236	0.406372	2.69764	0.88026
4930455C13Rik	0.679145	1.44484	0.638321	1.57936	1.3815	0.252946	0.537655	1.42902	0.706737
Lrrc24	-0.334566	1.05992	0.752265	1.57885	0.974874	0.10533	1.08389	0.999638	0.278239
Pcdhb21	-1.40506	3.55084	0.692329	1.57882	3.40839	0.643209	-1.75233	3.55084	0.621661
Slc22a3	1.11229	2.03777	0.585177	1.57789	1.97624	0.424622	1.35327	1.9989	0.498401
Glra2	1.58117	2.24913	0.482046	1.57726	2.23523	0.480415	0.892906	2.27968	0.695295
Gm5896	-3.18472	1.68763	0.0591481	-0.404629	1.33634	0.762051	0.0637879	1.31592	0.961338
Lgals7	-0.205205	0.347261	0.55457	1.57715	0.33935	3.35895e-06	0.790659	0.339847	0.019991
4930555G07Rik	3.46047	3.60677	0.337339	1.57532	3.69737	0.67006	0.89575	3.73465	0.810448
Khdc1b	1.10737	4.38264	0.800522	1.5746	4.37059	0.718644	0.813691	4.39468	0.853109
Pcdhb15	0.220666	2.82499	0.937739	1.57394	2.7365	0.56518	-0.680645	2.85251	0.811406
Olfr641	0	4.40736	1	1.57239	4.36342	0.718581	1.66133	4.36868	0.703736
mt-Ta	1.14194	4.3913	0.794828	1.57238	4.37431	0.719253	0	4.40736	1
1700066J03Rik	1.14194	4.3913	0.794828	1.57238	4.37431	0.719253	0	4.40736	1
2410021H03Rik	1.14194	4.3913	0.794828	1.57238	4.37431	0.719253	0	4.40736	1
Glra3	1.14194	4.3913	0.794828	1.57238	4.37431	0.719253	0	4.40736	1
Obox3-ps1	1.14194	4.3913	0.794828	1.57238	4.37431	0.719253	0	4.40736	1
AC124430.1	1.29557	2.45886	0.598264	1.57067	2.38079	0.509429	1.48598	2.394	0.534792
Pf4	0	4.40736	1	1.5673	4.37106	0.719921	0	4.40736	1
Gsdma2	0	4.40736	1	1.56414	4.371	0.720459	0	4.40736	1
Atad3aos	-0.188463	0.95569	0.84367	1.56319	0.941835	0.0969687	1.58254	0.930645	0.0890416
5430421F17Rik	2.48467	2.05044	0.225599	1.56313	2.07145	0.450484	-1.72886	2.30222	0.452681
Angptl2	-0.355927	0.467955	0.446896	1.56188	0.446172	0.000464195	-0.760993	0.466882	0.103113
2210417A02Rik	-1.03798	1.99102	0.602138	1.56186	1.68743	0.354662	1.15972	1.71376	0.498588
Hoxa10	-0.816271	1.86435	0.661509	1.56093	1.71735	0.363393	-0.374346	1.83515	0.838364
9630010A21Rik	1.27939	4.27482	0.764723	1.56023	4.24179	0.713005	1.65449	4.24673	0.69684
Gsg1	1.04607	1.22009	0.391241	1.55915	1.15915	0.178599	0.226913	1.24325	0.855177
Gh	0	4.40736	1	1.55547	4.37084	0.721935	0	4.40736	1
Lpcat2b	0	4.40736	1	1.55547	4.37084	0.721935	0	4.40736	1
Cyp3a16	0	4.40736	1	1.55547	4.37084	0.721935	0	4.40736	1
Smco3	0	4.40736	1	1.55547	4.37084	0.721935	0	4.40736	1
Fate1	0	4.40736	1	1.55547	4.37084	0.721935	0	4.40736	1
Gm37761	-1.18952	0.634521	0.0608364	-1.11435	0.603675	0.0649007	-0.433554	0.578235	0.453382
Gm10052	0.188225	0.100449	0.0609535	-0.024975	0.100299	0.803358	-0.00690687	0.100319	0.94511
Ces1g	0	4.40736	1	1.55547	4.37084	0.721935	0	4.40736	1
Fbxw24	0	4.40736	1	1.55547	4.37084	0.721935	0	4.40736	1
Mir199a-1	0	4.40736	1	1.55547	4.37084	0.721935	0	4.40736	1
Serpinb3c	0	4.40736	1	1.55547	4.37084	0.721935	0	4.40736	1
Gm15091	0.15967	0.0853121	0.0612626	-0.0509044	0.0843407	0.546138	-0.0278357	0.0844634	0.741733
A930003A15Rik	0	4.40736	1	1.55547	4.37084	0.721935	0	4.40736	1
Trav13-2	0	4.40736	1	1.55547	4.37084	0.721935	0	4.40736	1
Cyp4a12b	0	4.40736	1	1.55547	4.37084	0.721935	0	4.40736	1
Vmn1r-ps97	0	4.40736	1	1.55547	4.37084	0.721935	0	4.40736	1
Serpina3d-ps	0	4.40736	1	1.55547	4.37084	0.721935	0	4.40736	1
Gm15459	0.762304	0.408096	0.0617683	2.32759	0.404603	8.77975e-09	0.527695	0.407329	0.195148
Mir3079	0	4.40736	1	1.55547	4.37084	0.721935	0	4.40736	1
1700072G22Rik	0	4.40736	1	1.55547	4.37084	0.721935	0	4.40736	1
4933415J04Rik	0	4.40736	1	1.55547	4.37084	0.721935	0	4.40736	1
Slc39a8	0.140675	0.837761	0.866647	1.55278	0.775278	0.0451913	-0.541354	0.846486	0.522478
Mir7069	-1.01902	3.1555	0.746744	1.55219	3.01876	0.607126	0.335175	3.09678	0.913811
Tlr2	0.958131	0.940533	0.308341	1.55155	0.91995	0.0916891	0.387632	0.945571	0.681847
Layn	0.738637	0.606363	0.22317	1.5508	0.58921	0.00848841	-0.284353	0.613694	0.643116
Gm9259	1.03509	0.555583	0.0624509	0.534421	0.555132	0.335702	0.687446	0.552816	0.213671
Cav2	0.101561	0.602449	0.866127	1.55072	0.579044	0.0074048	0.0282236	0.595233	0.962182
Otp	0	4.40736	1	1.54823	4.36658	0.722917	0.863766	4.4022	0.844444
Btnl2	0	4.40736	1	1.54823	4.36658	0.722917	0.863766	4.4022	0.844444
Gp2	0	4.40736	1	1.54823	4.36658	0.722917	0.863766	4.4022	0.844444
C8a	0	4.40736	1	1.54823	4.36658	0.722917	0.863766	4.4022	0.844444
Spz1	0	4.40736	1	1.54823	4.36658	0.722917	0.863766	4.4022	0.844444
Rpl36-ps1	0	4.40736	1	1.54823	4.36658	0.722917	0.863766	4.4022	0.844444
9430024E24Rik	0	4.40736	1	1.54823	4.36658	0.722917	0.863766	4.4022	0.844444
A730049N16Rik	0	4.40736	1	1.54823	4.36658	0.722917	0.863766	4.4022	0.844444
AC140233.1	1.15842	4.39425	0.792072	1.54741	4.3668	0.723071	0	4.40736	1
Mir6910	1.15842	4.39425	0.792072	1.54741	4.3668	0.723071	0	4.40736	1
Khdc1a	0.625555	0.785661	0.425907	1.54686	0.74247	0.0372148	1.27926	0.749708	0.087945
Rps18-ps3	-1.08406	0.667236	0.104225	1.54618	0.61566	0.0120248	-0.293246	0.634328	0.643871
4930555F03Rik	1.25414	1.19007	0.291958	1.5452	1.21141	0.202119	2.26617	1.18967	0.0567953
Prl3d2	0	4.40736	1	1.54469	4.37483	0.724025	0	4.40736	1
Gm8494	-0.646651	0.348771	0.0637268	0.100154	0.324337	0.757477	-0.777426	0.340741	0.0225143
Gm13470	-2.67434	1.44256	0.0637554	0.419144	1.11558	0.707126	-0.354204	1.15739	0.759576
Cyp3a41a	0	4.40736	1	1.54469	4.37483	0.724025	0	4.40736	1
Gm7895	4.25467	2.29622	0.0638971	-0.095441	2.46239	0.969082	0.749317	2.43993	0.758762
Cyp2t4	0	4.40736	1	1.54469	4.37483	0.724025	0	4.40736	1
Vmn2r85	0	4.40736	1	1.54469	4.37483	0.724025	0	4.40736	1
Tdpoz1	0	4.40736	1	1.54469	4.37483	0.724025	0	4.40736	1
Olfr1295	-0.296628	4.37679	0.945966	1.54336	4.33906	0.722073	0.115451	4.3666	0.978907
Gm3892	0.789791	0.426586	0.0641091	-1.29653	0.449497	0.00392159	-0.722035	0.436877	0.0983878
Pcdhb4	1.46608	4.36826	0.737156	1.54311	4.36807	0.723886	1.4533	4.37245	0.739605
BC024386	0.675526	1.45833	0.643206	1.54101	1.39037	0.267713	-0.258532	1.49483	0.862691
Ifit1bl1	1.81029	1.74779	0.300314	1.54084	1.73305	0.373955	1.20587	1.75954	0.493133
Ikbke	-0.0342501	0.679897	0.959823	1.5408	0.653864	0.0184505	-0.506249	0.672814	0.451789
Foxd2os	-1.24279	1.74171	0.475509	1.53883	1.5841	0.33134	1.14269	1.62586	0.482166
Zfp286os	2.37767	4.00025	0.552258	1.53771	4.03532	0.703157	0.855281	4.07263	0.833662
Tpm2	0.97379	0.504067	0.0533758	1.5361	0.499825	0.00211726	1.13398	0.503532	0.0243188
Hkdc1	-0.673541	3.95847	0.864891	1.53607	3.86124	0.690765	0.721865	3.92675	0.854145
Tspan12	1.24683	1.00967	0.216873	1.53461	0.980778	0.117656	1.06035	1.03803	0.307016
Fbxo40	1.90357	1.67375	0.25541	1.53429	1.63547	0.348174	-0.00543815	1.78722	0.997572
Nupl1	-0.443407	2.95321	0.880651	1.53304	2.77936	0.581236	0.38076	2.86596	0.894307
AC125093.1	-0.545226	3.72234	0.883547	1.53196	3.63307	0.673265	2.24623	3.59606	0.532209
Enpp6	0.655844	2.26322	0.771981	1.52945	2.2807	0.502473	-0.830488	2.38575	0.727762
Sp100	1.04693	0.539801	0.0524428	1.52889	0.526009	0.00365392	0.741733	0.535983	0.166397
1700027I24Rik	1.20114	4.39628	0.784687	1.52759	4.36639	0.72645	0	4.40736	1
D030055H07Rik	-1.8387	1.96487	0.349382	1.52564	1.8462	0.408594	-0.958251	1.83343	0.601214
Sh2d2a	-1.09605	1.43132	0.443817	1.52436	1.2384	0.218359	1.09499	1.28813	0.395293
Kcnip4	0.579586	1.54705	0.707929	1.52429	1.46575	0.298369	0.0183504	1.56217	0.990628
Prrx1	0.599939	0.527627	0.255517	1.52427	0.5104	0.00282265	-0.0236248	0.531931	0.964575
Cyp2a5	2.11883	3.13336	0.498902	1.52406	3.1849	0.632277	1.9414	3.1279	0.534816
Tlr9	2.06305	4.37888	0.637543	1.52294	4.36235	0.727007	0	4.40736	1
1700097M23Rik	1.68618	2.13691	0.43007	1.52069	2.12106	0.473406	0.375951	2.2394	0.866677
Gm43868	-2.0275	1.10081	0.0655006	-0.381116	0.95026	0.688372	-1.32782	1.00009	0.184278
Olfr1044	1.1914	4.39941	0.786539	1.52025	4.36193	0.727444	0.896407	4.40655	0.838802
Panx3	0	4.40736	1	1.5197	4.39707	0.729631	1.51523	4.33976	0.726976
Hspb3	-0.104162	2.90468	0.971394	1.51945	2.83864	0.592461	0.224309	2.90174	0.938384
Gm20501	-0.844555	0.458781	0.0656411	-0.511218	0.446499	0.252232	-0.123431	0.443505	0.780776
Gm28900	0.159545	0.0867398	0.0658629	0.321279	0.0860577	0.000188987	0.114631	0.0862935	0.18405
Rpe65	2.3552	1.80084	0.19093	1.5194	1.78094	0.393577	1.76044	1.76517	0.31861
Gm47598	1.86327	1.01305	0.065876	1.84873	0.99882	0.0641823	1.47467	1.01144	0.144842
2010008C14Rik	0.518676	1.09353	0.635275	1.51858	1.01361	0.134083	0.810947	1.04628	0.438296
Igsf6	2.42352	4.35054	0.577484	1.5184	4.37384	0.728474	0	4.40715	1
Ucp1	1.45744	4.37873	0.739252	1.51798	4.3793	0.728873	0	4.40736	1
Pla2g4c-ps	1.33766	2.06685	0.517505	1.5169	2.03359	0.455715	0.514655	2.11194	0.807472
Mmp3	0.586879	0.466419	0.208295	1.51569	0.457846	0.00093138	-0.880519	0.483511	0.0685929
Gm37584	-0.485007	0.264127	0.0663188	-0.289707	0.251773	0.249868	-0.523755	0.256673	0.041295
Olfr690	2.33117	2.38827	0.32902	1.51561	2.34906	0.518796	0.927177	2.40988	0.70043
AC133523.1	0.940089	4.34296	0.828627	1.5128	4.34078	0.727458	0.888976	4.34579	0.837916
6030460B20Rik	1.72037	1.34924	0.202286	1.51122	1.33015	0.255902	1.12002	1.35738	0.409296
Tmsb4x	0.210728	0.38044	0.579643	1.51096	0.367778	3.98503e-05	-0.00910907	0.377068	0.980727
Wfdc10	2.50428	4.327	0.562753	1.5104	4.35877	0.728953	2.37759	4.33134	0.583055
1700101I11Rik	1.15648	0.725336	0.110846	1.50867	0.710618	0.0337504	0.726725	0.717198	0.310924
A330043C09Rik	0.92838	1.72519	0.590486	1.50733	1.63682	0.357107	0.942692	1.68404	0.57563
Sh3bp2	0.788332	0.879166	0.369889	1.50682	0.878289	0.0862294	0.846218	0.87843	0.335382
Col4a5	0.51771	0.483509	0.284289	1.50618	0.474401	0.00149879	0.501023	0.481662	0.298248
9530018H14Rik	0	4.40736	1	1.50513	4.36773	0.730394	0.902742	4.40736	0.837708
Col28a1	-0.398863	0.96522	0.679434	1.50404	0.941553	0.110175	-0.3647	0.947998	0.700455
Fabp4	-0.0495698	2.67483	0.985215	1.50334	2.54284	0.554383	1.34215	2.54166	0.597457
Lyz2	2.70359	2.20537	0.220232	1.50173	2.26735	0.50776	0.943854	2.33328	0.685832
Rps11-ps2	1.56854	1.3984	0.262005	1.50001	1.36905	0.273229	0.866622	1.41928	0.54146
Tspan11	1.05071	1.06333	0.323088	1.49962	1.0274	0.144393	-0.722973	1.0584	0.494556
2310030A07Rik	-0.410565	1.58559	0.795686	1.49338	1.38876	0.282226	0.650234	1.44434	0.652569
Prss23	-0.37626	0.443915	0.396664	1.49319	0.424907	0.000441163	0.176799	0.444828	0.691033
Loxl4	0.444224	0.70447	0.528315	1.49318	0.672008	0.0262856	-0.0732265	0.706132	0.917407
Cd209f	0	4.38846	1	1.49286	4.368	0.732522	0.969237	4.39328	0.82539
A430088P11Rik	0	4.40328	1	1.49283	4.36309	0.732238	1.6414	4.36414	0.706834
Gm3194	-0.927827	0.509076	0.0683685	-0.524314	0.499596	0.293959	-0.636162	0.500172	0.203413
Serpinf1	-0.104776	0.454904	0.817839	1.49269	0.448011	0.000862839	-0.144514	0.452534	0.749465
Calhm5	-0.0880246	2.24662	0.968746	1.4926	2.12666	0.482773	-0.104025	2.20177	0.962317
4930533I22Rik	2.23039	1.26064	0.076852	1.49231	1.26826	0.239329	1.59147	1.26744	0.20924
D830026I12Rik	0.807601	4.35202	0.852783	1.49059	4.36277	0.732605	0.943211	4.3795	0.829479
Prrg4	0.362486	0.578605	0.530998	1.49052	0.555146	0.00725472	0.0247886	0.5806	0.965945
F10	4.35596	2.53767	0.0860662	1.4903	2.65197	0.574145	2.23687	2.60103	0.389792
Arl11	1.29868	3.56298	0.71549	1.49014	3.563	0.675782	2.76513	3.52244	0.432451
Gm45289	-1.86925	1.02783	0.0689686	-0.995777	0.910093	0.27389	-1.60898	0.96389	0.0950658
Ahnak	0.258892	0.410867	0.528622	1.49002	0.40953	0.000274365	0.166459	0.410331	0.684985
Bmp15	1.14596	4.39206	0.794157	1.48958	4.37306	0.733385	0.891586	4.40592	0.839635
Chrna1os	0.452179	2.60767	0.862334	1.48837	2.49446	0.550729	-1.68587	2.68096	0.529461
Timp3	0.577361	0.322724	0.073611	1.48605	0.318058	2.97892e-06	0.212256	0.32348	0.511718
Inhba	0.295987	0.596807	0.619929	1.48596	0.569363	0.00905783	0.379794	0.595644	0.523722
Stx19	2.1156	1.9631	0.281175	1.48551	1.99149	0.45571	2.16448	1.9423	0.265111
AC149054.1	1.03441	2.8128	0.713059	1.48545	2.7414	0.587915	1.40934	2.75276	0.60867
mt-Tv	0.00072435	1.83896	0.999686	1.48352	1.67805	0.376657	0.89227	1.7126	0.602364
Runx1t1	0.896987	0.681176	0.187898	1.48231	0.676081	0.0283428	0.176981	0.678046	0.79408
Spatc1l	0.00392628	1.6515	0.998103	1.48185	1.48297	0.317675	0.780489	1.52023	0.607671
Khdrbs2	1.26917	0.718821	0.0774577	1.48184	0.710742	0.0370766	0.120944	0.714606	0.865603
Siglecf	0.403622	1.7062	0.812997	1.48167	1.56278	0.343076	1.98043	1.5506	0.201529
Zfp36l3	0.440017	1.3089	0.73674	1.48158	1.20025	0.217058	1.22005	1.21574	0.315596
Anxa3	0.47667	0.710467	0.502269	1.4802	0.703969	0.0354969	-0.284604	0.711512	0.689157
Lncppara	-0.526466	4.39887	0.904735	1.47904	4.33152	0.732756	-0.873739	4.39887	0.842554
Gm21693	3.72792	2.06157	0.0705606	3.11675	2.05604	0.129545	-1.25309	2.22898	0.573992
Gm44443	1.38124	0.764044	0.0706379	0.604621	0.772713	0.433941	0.811866	0.767344	0.290046
Saa1	1.74773	2.54856	0.492857	1.47752	2.54411	0.5614	-0.120072	2.6803	0.964268
Gm2115	1.56083	0.86376	0.0707595	2.64609	0.846013	0.00176169	1.19158	0.869284	0.170448
Colec11	1.27715	1.43062	0.372006	1.4771	1.39898	0.291041	1.44959	1.38339	0.294704
Tmc1	1.94326	1.37896	0.158772	1.47664	1.3868	0.286972	1.62	1.38852	0.243328
Cst6	0.100969	0.743902	0.892036	1.47596	0.678605	0.0296303	0.535475	0.705701	0.447981
Col8a1	0.813123	0.448106	0.0695888	1.47483	0.435208	0.000702003	0.014887	0.453757	0.973827
Nr3c2	0.362118	0.72052	0.61526	1.4701	0.706238	0.0373797	1.6175	0.715307	0.0237429
Gm22442	-3.09577	1.71533	0.0711109	-2.72018	1.67527	0.104435	-1.06986	1.47389	0.467917
Gm53	0.772796	0.428224	0.0711286	1.80848	0.406868	8.79416e-06	0.462314	0.433809	0.286556
Vmn1r208	1.4503	2.25711	0.520519	1.46999	2.26077	0.515553	1.72785	2.24729	0.441978
S100a6	0.0697033	0.303674	0.818454	1.46873	0.298941	8.96489e-07	-0.0276694	0.301697	0.926926
Cxcl2	0	4.40736	1	1.46857	4.33519	0.734794	1.71523	4.39143	0.696104
Frk	1.47328	0.700457	0.0354388	1.46682	0.665543	0.027528	0.323	0.707948	0.648212
Cxcr1	-0.60883	4.29764	0.887344	1.46591	4.21615	0.728073	-0.0622246	4.28793	0.988422
Gm49776	-1.12787	0.625632	0.0714235	-0.989714	0.620909	0.110941	-0.893046	0.620495	0.15008
2200002A13Rik	0.0170701	3.85045	0.996463	1.4657	3.74209	0.695295	-0.370807	3.8438	0.923148
Vmn1r15	-0.753595	1.54759	0.626295	1.46544	1.31311	0.264422	0.409447	1.3753	0.765921
2010001A14Rik	0.555217	0.843331	0.510306	1.46398	0.811929	0.0713746	-0.184919	0.883595	0.83423
Gm10358	-2.84303	1.57766	0.0715372	-1.43315	1.44436	0.321082	-2.00034	1.50236	0.183035
Rps19-ps13	-0.599562	4.3971	0.891542	1.4629	4.31903	0.734829	-0.946834	4.3971	0.829509
Mrm1	0.341552	0.9098	0.707352	1.4612	0.909592	0.108178	0.885284	0.910017	0.330642
Aqp3	-0.0624425	1.633	0.969498	1.46113	1.53498	0.341154	0.596656	1.52813	0.696205
Gm21992	-0.294089	0.163314	0.0717403	-0.242983	0.161624	0.132739	-0.117829	0.161412	0.465398
Clca2	1.40965	4.39038	0.748151	1.46077	4.36931	0.738133	0	4.40736	1
Olfr847	0.750263	2.29753	0.744007	1.46005	2.22212	0.511148	0.251868	2.33551	0.91412
Olr1	0	4.40016	1	1.4586	4.37207	0.738668	0.777651	4.38775	0.859326
2310031A07Rik	0.671467	1.00029	0.502046	1.45711	0.962273	0.129967	0.839373	0.979359	0.39141
Vmn2r94	0.188696	3.10102	0.951479	1.45663	3.06268	0.634354	0.4039	3.07642	0.895547
C130060K24Rik	-2.34655	2.02343	0.246175	1.45646	1.80329	0.419281	-0.283952	1.8523	0.878164
Gm2381	0.22633	0.125881	0.0721825	0.0490772	0.123949	0.692144	0.0734251	0.124201	0.554401
Jhy	0.434806	0.96852	0.653476	1.4562	0.903807	0.10714	0.0595773	0.965839	0.950814
Tnc	0.481975	0.528928	0.362174	1.45619	0.5201	0.00511299	0.0937897	0.527566	0.858897
Atp6v0c-ps1	0.215955	4.30368	0.95998	1.45616	4.24466	0.731556	-0.961282	4.32561	0.824135
Gpr173	0.17474	0.771231	0.820756	1.45471	0.731114	0.0466223	1.09795	0.739947	0.137857
Gm49165	0.644184	0.359106	0.0728361	0.175079	0.357722	0.624539	0.46877	0.353494	0.184805
Hmgb1-rs18	0.173821	3.35022	0.958622	1.45434	3.26937	0.656436	0.674535	3.32385	0.839184
Ephx1	0.275748	0.275621	0.317088	1.45417	0.271017	8.06821e-08	0.0682802	0.275741	0.804425
9230112D13Rik	-0.552374	4.38864	0.899839	1.45307	4.3178	0.73647	-0.899647	4.38864	0.837577
Ccr2	0.411255	1.29867	0.751491	1.45142	1.19947	0.226259	0.615562	1.2462	0.621341
A530013C23Rik	1.31817	2.40545	0.583697	1.45069	2.38681	0.543325	1.24725	2.38586	0.601136
Gabra1	0.239192	3.21172	0.940633	1.45065	3.14955	0.645093	1.29117	3.17432	0.68419
Cd209g	-1.06164	2.09676	0.612629	1.45057	1.97043	0.461627	-0.936999	2.14576	0.662348
Rpsa-ps12	-0.224736	1.28709	0.861388	1.4504	1.18941	0.222682	-0.0971652	1.24967	0.938025
Gm48765	0.145593	0.0813124	0.0733666	0.0427077	0.0800256	0.593566	0.0504115	0.0801971	0.529615
Slc35f1	0.102037	1.03985	0.921831	1.44724	0.951478	0.128249	0.498175	0.988211	0.614178
Treml1	-0.629343	4.40148	0.886303	1.44656	4.32821	0.738217	-0.976615	4.40148	0.824405
Gm43999	-3.74227	2.09033	0.0734101	-1.69826	1.91727	0.37574	-2.28227	2.01513	0.257395
Msln	-0.0360922	0.521222	0.944794	1.44629	0.508858	0.00447989	0.392332	0.518095	0.448895
Npy5r	0.314515	3.32139	0.924558	1.44523	3.21773	0.653326	1.29598	3.22126	0.687447
D830044D21Rik	1.22087	2.37292	0.606902	1.44445	2.35568	0.53976	2.08261	2.3247	0.370325
Hao1	-0.388031	4.39815	0.929697	1.44281	4.36258	0.740853	0.0635528	4.39068	0.988451
Klra4	0.483528	1.14491	0.672785	1.43907	1.08444	0.184505	-0.988995	1.21854	0.417007
Atp6v0a4	1.56671	1.09806	0.153638	1.43882	1.04222	0.167422	3.06322	1.04539	0.00338717
Dnase2b	-0.537405	3.69717	0.88443	1.43845	3.62007	0.691106	1.04461	3.6325	0.773673
1700022H01Rik	0.843899	2.04343	0.67962	1.43724	1.97539	0.466877	1.03859	2.02414	0.60788
Fgf7	0.433294	0.679673	0.523797	1.43642	0.657489	0.02891	0.0225631	0.681516	0.973589
Vmn2r16	1.82365	4.38127	0.677236	1.43482	4.39157	0.743879	0.902727	4.40736	0.837711
Vamp5	1.20043	0.735836	0.102809	1.43466	0.713991	0.0444991	0.420786	0.743356	0.571351
Camk1g	-0.156137	2.41042	0.948352	1.43306	2.34246	0.540686	-0.681262	2.42181	0.778478
4933431M02Rik	0.139114	0.729283	0.848718	1.43305	0.672242	0.0330276	0.724124	0.693892	0.296685
2610028E06Rik	-2.10677	3.23772	0.515243	1.4321	3.05669	0.639417	-1.31762	3.2104	0.681497
Pom121l2	-0.763995	3.90965	0.84507	1.43108	3.79629	0.706197	1.29926	3.83656	0.734871
Gbp2b	0.289711	2.58998	0.910936	1.43077	2.49151	0.565795	-0.124643	2.62948	0.962193
Tmem171	0.281217	4.37861	0.948791	1.42983	4.34097	0.741868	-0.965779	4.40736	0.82655
Mill1	1.99822	4.36001	0.646732	1.42823	4.39112	0.744989	0.902721	4.40736	0.837712
Gm13772	0.2785	0.156118	0.074438	0.191408	0.153478	0.212349	0.0914174	0.154368	0.553715
Gsdmc3	0.471341	2.98944	0.874718	1.42717	2.89989	0.622616	2.68579	2.83164	0.342878
Hist1h2ai	3.56799	1.22139	0.00348631	1.42545	1.2813	0.265921	3.30387	1.22338	0.00692143
Gm9030	-3.43913	1.92856	0.0745439	0.0907166	1.60613	0.954958	0.0987499	1.6088	0.951056
Mir5131	-1.79764	3.56658	0.614244	1.42438	3.4149	0.676601	0.48192	3.46286	0.889317
Capn6	0.0138144	0.39475	0.972083	1.4209	0.37848	0.000173877	-0.159621	0.389769	0.682154
Nrsn1	0.386014	0.757972	0.610561	1.41984	0.75169	0.0589091	1.81795	0.753576	0.0158465
Celsr3	1.43498	0.357245	5.8992e-05	1.4196	0.35061	5.14531e-05	0.424964	0.351831	0.2271
4930598N05Rik	1.01676	2.76492	0.713069	1.41844	2.7123	0.601	0.482689	2.80064	0.863163
Cadm2	-0.0516475	0.891749	0.953815	1.41783	0.847238	0.0942334	-0.0845231	0.858894	0.921607
Phf24	-0.221654	0.733178	0.762408	1.41753	0.733508	0.0532929	-0.374894	0.73172	0.608409
Fez1	0.0923613	0.392248	0.813846	1.41421	0.377266	0.000177847	0.837064	0.383041	0.0288659
Casp4	0.63649	0.688237	0.355064	1.41236	0.668519	0.0346287	0.412128	0.683573	0.546573
Ak1	-0.383451	0.702619	0.585241	1.41234	0.690681	0.0408696	-0.206877	0.708741	0.770368
Rps6ka4	0.249618	0.578841	0.666296	1.4116	0.560658	0.0118103	0.760034	0.57416	0.185592
Spp1	0.211637	0.334743	0.527231	1.41115	0.332438	2.18734e-05	-0.261236	0.334593	0.434946
Lgals9	-0.0304563	0.633091	0.961631	1.40983	0.581513	0.0153329	-0.101045	0.637767	0.874113
Stambp-ps1	0	4.38742	1	1.40938	4.34588	0.745709	0.569125	4.36353	0.896228
Olfr2	-0.766527	2.95994	0.79566	1.40895	2.78911	0.613446	-0.238225	2.88395	0.934167
Tecta	-0.376681	1.58345	0.81197	1.4084	1.46648	0.336856	-0.0949755	1.63184	0.953588
Gm48141	-3.2396	1.82489	0.0758604	1.40893	1.43838	0.327319	0.441792	1.47973	0.765273
E330034G19Rik	0.70012	1.06195	0.509718	1.40716	1.01825	0.166991	-0.085344	1.08612	0.937369
Gm19744	2.13987	1.20638	0.0760961	-0.869557	1.20707	0.471286	1.02721	1.20562	0.394204
Vmn1r43	0.132444	1.29468	0.91852	1.40602	1.22033	0.249253	-0.589096	1.30002	0.650445
Mir6919	0	4.40736	1	1.40595	4.39023	0.748783	0	4.40736	1
Sla	0	4.40736	1	1.40595	4.39023	0.748783	0	4.40736	1
Olfr94	0	4.40736	1	1.40595	4.39023	0.748783	0	4.40736	1
H1fnt	0	4.40736	1	1.40595	4.39023	0.748783	0	4.40736	1
Ms4a4b	0	4.40736	1	1.40595	4.39023	0.748783	0	4.40736	1
Gm44247	-2.68071	1.51284	0.0763994	-1.36844	1.25953	0.27727	-1.70047	1.29822	0.190247
Mir1902	0	4.40736	1	1.40595	4.39023	0.748783	0	4.40736	1
Olfr101	0	4.40736	1	1.40595	4.39023	0.748783	0	4.40736	1
Gm27903	1.87871	1.06141	0.0767265	1.73565	1.04415	0.0964612	1.33783	1.06533	0.209189
Rpl48-ps1	0	4.40736	1	1.40595	4.39023	0.748783	0	4.40736	1
Cyb5r2	0.871953	0.892308	0.328476	1.4047	0.867329	0.105325	1.00676	0.868922	0.246605
Ftl2-ps	0.910002	3.17513	0.774416	1.40413	3.16992	0.657797	-0.20833	3.20899	0.948237
Mir339	0	4.40736	1	1.4038	4.37945	0.748558	1.65524	4.37026	0.704874
Pth2r	0.730518	2.56043	0.775406	1.40326	2.53838	0.580389	0.0626884	2.57074	0.980545
Pcdh7	0.758145	0.487415	0.119841	1.40217	0.47944	0.00344906	0.471034	0.488337	0.334761
Rps4l-ps	1.19344	4.39971	0.786196	1.40216	4.36421	0.747994	1.59756	4.36368	0.714288
1700019G24Rik	0.650935	1.58304	0.680932	1.40149	1.48351	0.344806	2.11156	1.45774	0.147473
Ighg1	0.185721	3.40344	0.956482	1.40098	3.32286	0.673302	-0.0188599	3.41891	0.995599
AC165962.3	1.25001	4.40736	0.776703	1.39856	4.38823	0.749948	0.902735	4.40736	0.837709
Cwh43	0.724929	1.77847	0.683557	1.3983	1.70371	0.411793	-0.0601519	1.78992	0.973191
1810053B23Rik	1.28844	1.56792	0.41122	1.398	1.53546	0.362573	0.842824	1.55176	0.587033
Myf6	1.24189	4.40631	0.778063	1.39793	4.37438	0.749293	0	4.40736	1
4931429P17Rik	1.24189	4.40631	0.778063	1.39793	4.37438	0.749293	0	4.40736	1
Efemp1	0.171301	0.400249	0.668662	1.39704	0.395003	0.000405035	0.0964512	0.398487	0.808746
Rhbg	0.10723	3.89257	0.978023	1.39686	3.82215	0.714764	0.877064	3.85497	0.820023
Tbx3os2	1.46358	1.94944	0.45279	1.39617	1.92119	0.467398	0.248732	1.9763	0.899845
Adra1d	-0.384306	2.65751	0.885018	1.39608	2.50851	0.577844	1.67946	2.49656	0.501131
Rapgef4os3	0	4.40736	1	1.39436	4.38398	0.750442	1.69391	4.36681	0.698086
Trim61	-0.619528	1.12589	0.582143	1.39384	1.05847	0.187891	0.841559	1.05102	0.423302
AC134908.1	-0.168814	2.61746	0.948576	1.39206	2.48928	0.576011	-0.119116	2.62024	0.963741
Gm41409	1.37812	0.783309	0.0785177	1.1877	0.76987	0.122896	1.06421	0.777079	0.170841
Gm17655	0.434467	0.246949	0.0785203	0.498699	0.240641	0.0382303	0.0138089	0.241191	0.954344
Rnase4	1.1078	0.665333	0.0959061	1.39007	0.651108	0.0327669	0.383408	0.67205	0.568336
Gm11635	3.67383	2.08833	0.0785409	3.53786	2.03462	0.0820636	2.92447	2.04025	0.151746
Ifi202b	0.806032	0.585979	0.168967	1.38883	0.576777	0.0160436	0.131989	0.588871	0.822649
Ctss	-0.609647	4.39901	0.889776	1.38732	4.32914	0.748618	-0.129559	4.38404	0.976424
AY702102	-0.833293	4.39667	0.849679	1.38718	4.30465	0.747263	-1.18057	4.39667	0.788304
OR5BS1P	0.656065	3.833	0.864096	1.38682	3.79528	0.714808	1.4187	3.79902	0.708822
Acot4	-0.482396	0.986473	0.624834	1.38645	0.948373	0.143763	1.36952	0.925398	0.138894
Gm37110	0.232205	0.132268	0.0791613	0.150726	0.129907	0.245944	-0.0648568	0.131316	0.621378
Mir1894	1.03425	3.38592	0.760018	1.38643	3.33253	0.677389	-1.00148	3.43498	0.770629
AC165951.5	0.259964	3.87156	0.946465	1.38576	3.7787	0.713821	-1.53694	3.89629	0.693239
1700009C05Rik	2.24649	2.23496	0.31482	1.38554	2.27732	0.542915	2.14908	2.21449	0.331815
Cpa1	0.82125	3.67479	0.82316	1.38185	3.65434	0.705328	0.766307	3.68663	0.835337
Sparc	0.646395	0.356707	0.0699684	1.38071	0.353198	9.26164e-05	-0.0596372	0.356831	0.867267
Fgf1	0.512132	0.879045	0.560162	1.37938	0.862973	0.109953	1.23451	0.897025	0.168751
Ppp1r17	1.70296	4.38441	0.697711	1.37918	4.3835	0.753043	0	4.40736	1
Gm22398	-3.18014	1.81483	0.079721	-1.21168	1.61437	0.452916	1.66054	1.45993	0.255366
Gmppb	0.367541	0.209756	0.0797347	0.512727	0.207808	0.0136131	0.0754301	0.208231	0.717171
Cct8l1	1.79775	2.39744	0.453337	1.37809	2.39234	0.564587	1.88686	2.35322	0.422656
2310043M15Rik	-0.242684	1.76633	0.890719	1.37531	1.57971	0.383967	-1.86778	1.92058	0.330797
Mir6917	1.99657	4.37562	0.648178	1.37505	4.38877	0.754044	0	4.40736	1
Cfap61	1.1558	1.08357	0.286123	1.37305	1.08177	0.204349	1.98705	1.08327	0.0666087
AC134458.1	0.995232	1.03425	0.335913	1.37074	0.994469	0.168089	0.497416	1.03643	0.631277
Lrrtm2	2.18926	1.45932	0.133564	1.3703	1.48306	0.355501	2.54276	1.45092	0.0796845
4930579C12Rik	1.10336	4.37489	0.800884	1.36926	4.36892	0.753969	0.756636	4.38101	0.862881
Dpt	0.589549	0.796897	0.459418	1.36842	0.767727	0.0746788	0.00871607	0.793892	0.99124
Pcdh10	1.3519	1.91982	0.48132	1.36761	1.82031	0.452469	-0.306949	1.95044	0.87495
Gm37673	1.14167	0.652517	0.0801817	0.642665	0.650621	0.323265	0.726884	0.650499	0.263813
Nav3	-0.150292	0.672558	0.823175	1.36621	0.652076	0.0361556	0.814894	0.658612	0.215979
Trim8	0.189955	0.250798	0.448808	1.36613	0.241692	1.58253e-08	0.784394	0.246898	0.00148809
Igfals	0.878369	1.44398	0.542992	1.36519	1.36644	0.317754	0.0768038	1.46043	0.958059
Rpl23a-ps2	1.75662	2.02902	0.386627	1.36468	2.04003	0.503526	2.63854	1.94241	0.174342
Nmur2	-0.660231	4.12722	0.872905	1.3646	4.04326	0.73574	0.811716	4.09233	0.842771
Slc51b	0.688338	1.9773	0.72775	1.36412	1.87476	0.466843	2.01273	1.84957	0.2765
Lctl	1.52475	0.936976	0.10367	1.3633	0.914538	0.136042	1.39643	0.915378	0.127129
Krt33b	0.708015	2.47442	0.774776	1.36268	2.38676	0.568044	1.30594	2.39612	0.585737
Tmem176b	-0.109953	0.353989	0.756096	1.36204	0.340922	6.46537e-05	0.432785	0.346194	0.211256
Csnka2ip	1.15116	4.393	0.793287	1.3615	4.37393	0.755591	2.03901	4.34633	0.638974
Syde1	0.541033	0.506215	0.285168	1.36089	0.485088	0.00502452	-0.0924169	0.510337	0.856297
Bpgm	0.167149	0.0957824	0.0809681	0.0758425	0.0931535	0.415549	0.0644346	0.0932451	0.489551
AC154172.2	1.04089	1.95808	0.595012	1.36022	1.87869	0.46905	0.131575	2.03051	0.948334
Cntf	-1.46704	1.45295	0.312637	1.35953	1.33944	0.310107	1.25935	1.34169	0.347921
1700013M08Rik	0	4.40736	1	1.35879	4.388	0.756819	0.921353	4.40504	0.834324
Spdye4c	0	4.40736	1	1.35879	4.388	0.756819	0.921353	4.40504	0.834324
Cd53	0.696997	2.46334	0.777216	1.35809	2.37181	0.566917	0.110642	2.4815	0.964437
Tarm1	-0.494242	2.61723	0.850217	1.35793	2.49577	0.586378	-0.0397076	2.59451	0.987789
Gm13274	2.47796	1.42276	0.081569	0.64692	1.41956	0.648593	0.883738	1.35986	0.515775
Cyp2c23	1.07346	2.44516	0.660651	1.35776	2.38909	0.56982	-1.1535	2.59719	0.656946
Thy1	0.311098	0.7629	0.683433	1.35694	0.751809	0.0710912	-0.264836	0.760179	0.72755
Vmn1r49	2.35784	4.33795	0.586758	1.35685	4.38458	0.756972	0	4.40736	1
Irak2	-0.0898061	0.694723	0.897145	1.35658	0.673451	0.0439699	0.0123807	0.686961	0.985621
Wdr63	0.336911	1.53821	0.826628	1.3561	1.49725	0.365081	2.37895	1.47577	0.10696
9430014N10Rik	2.01819	4.37408	0.644514	1.35572	4.36561	0.756146	1.01412	4.39424	0.817483
F7	0.420706	2.69628	0.876008	1.35516	2.5976	0.601881	1.75756	2.5713	0.494271
Vmn2r-ps97	-1.37677	2.30835	0.550888	1.3541	2.12247	0.523484	0.669098	2.15464	0.756152
Gm7336	-0.503689	0.289889	0.0822946	0.299903	0.287023	0.296081	-0.386953	0.28972	0.181677
Axl	0.378153	0.29054	0.193069	1.35239	0.287111	2.47306e-06	0.21873	0.289697	0.45023
Cldn2	0	4.40736	1	1.35182	4.36743	0.756924	2.31231	4.35372	0.595342
Gm44777	0.422508	0.243313	0.082479	0.398902	0.24224	0.0996146	0.309128	0.242478	0.202355
Gm6206	7.37997	4.25047	0.0825159	0	4.40736	1	0	4.40736	1
Gm48365	0.530185	0.305445	0.0826035	-0.529295	0.308563	0.0862803	0.0595165	0.305504	0.845538
Gm47821	0.327254	0.188544	0.082619	0.0802255	0.18587	0.666017	0.167108	0.185749	0.36831
Gsap	-0.33527	0.617189	0.586978	1.35117	0.585883	0.0210987	-0.662289	0.624482	0.288898
Cpb1	-0.43301	1.77502	0.807273	1.34874	1.67656	0.421126	0.885722	1.68714	0.599594
Zeb2os	0	4.40736	1	1.34809	4.36845	0.757628	1.00448	4.40736	0.819717
Serpinb6d	1.94248	4.35136	0.655303	1.34793	4.36126	0.75727	0	4.3876	1
Bmp5	0.906604	2.64607	0.731882	1.3471	2.60525	0.605106	2.36936	2.60783	0.363583
A230020J21Rik	-1.64641	3.46601	0.634776	1.34651	3.33733	0.686604	-1.21923	3.44377	0.72331
AC107768.2	1.40128	1.80947	0.438685	1.34643	1.77538	0.448219	1.98741	1.73595	0.252269
4930432J09Rik	1.05002	4.40736	0.811694	1.34438	4.38273	0.759037	1.30269	4.40736	0.767556
Mir1949	-0.210677	1.80851	0.907263	1.34365	1.7016	0.429738	0.384033	1.75292	0.826587
Gm6850	0.635864	0.367432	0.0835301	0.27997	0.364552	0.442497	0.702693	0.358386	0.049912
Tgfb2	-0.143648	0.587777	0.806928	1.34326	0.562077	0.0168565	-0.316666	0.578739	0.584265
Fut2	0.390502	1.00534	0.697701	1.34275	0.990629	0.175273	1.16218	1.00975	0.249751
Psmb8	-0.173169	0.624512	0.781559	1.34239	0.605299	0.0265736	0.229065	0.609295	0.706954
Olfr484	1.12973	1.79497	0.529094	1.34229	1.7597	0.445586	1.79206	1.77141	0.311702
Olfr1314	0.138382	1.46581	0.924786	1.34193	1.39307	0.335403	-1.32819	1.55559	0.393208
Mir677	0.483754	1.37318	0.724623	1.34141	1.27959	0.294496	1.01178	1.29941	0.436188
Tmem52	0.744052	1.14353	0.515264	1.33994	1.0787	0.214167	0.742458	1.12953	0.510979
Pmp2	1.02572	1.93396	0.595853	1.33933	1.92938	0.487572	-0.85384	1.99552	0.66874
Rps12-ps5	0	4.40736	1	1.33872	4.38413	0.760096	1.70399	4.3657	0.696306
Ugt1a2	0	4.40736	1	1.33872	4.38413	0.760096	1.70399	4.3657	0.696306
Gm42418	-0.712873	0.413477	0.0846913	-0.230025	0.413469	0.577985	-0.173456	0.413469	0.674841
P2rx1	-0.151449	2.39831	0.949649	1.33707	2.2298	0.548748	2.27776	2.17674	0.295371
BC065403	0.794028	1.09084	0.46667	1.33652	1.03621	0.197117	0.649902	1.07184	0.544287
Vmn2r41	0	4.38263	1	1.33506	4.36759	0.759854	1.63662	4.3658	0.707754
Catsper3	1.24683	1.10591	0.259562	1.33443	1.08068	0.216906	1.33668	1.08296	0.217098
Capn9	1.37769	4.38384	0.753319	1.33392	4.38679	0.761069	0	4.40736	1
1500009C09Rik	1.37769	4.38384	0.753319	1.33392	4.38679	0.761069	0	4.40736	1
Krt77	0.470951	0.85352	0.581103	1.33243	0.847567	0.115936	0.765524	0.818225	0.349484
Olfr825	1.89495	1.29131	0.14225	1.33015	1.2916	0.303084	1.95473	1.26439	0.122109
Gm43863	1.62782	0.945645	0.0851809	1.08927	0.950078	0.251585	0.386764	0.984499	0.694427
Fam114a1	0.439957	0.496848	0.375889	1.32742	0.48355	0.00604802	0.10302	0.4945	0.834969
F830112A20Rik	1.26755	1.24387	0.308185	1.32653	1.21771	0.275994	0.964207	1.23731	0.435816
A330074K22Rik	0.368525	0.70365	0.600464	1.32568	0.656985	0.0436092	0.678935	0.67462	0.314225
Actrt3	-0.550142	4.38814	0.900231	1.32521	4.32468	0.759277	0.00844419	4.38042	0.998462
Actl11	2.75088	1.71231	0.108158	1.32499	1.76335	0.452408	-0.219769	1.95158	0.910339
Mdfic	0.347378	0.483641	0.472599	1.32382	0.457843	0.00383482	-0.202885	0.485078	0.675762
Sqor	0.357744	0.56113	0.523772	1.3229	0.533441	0.0131402	0.101418	0.557144	0.855558
1700102H20Rik	0.820086	1.038	0.429489	1.3221	0.968423	0.172187	0.0306787	1.08819	0.977509
Psmb7-ps2	-0.28558	1.89751	0.880368	1.322	1.81222	0.465699	0.606675	1.83153	0.740463
Csf2rb2	0.708691	3.66056	0.846488	1.32162	3.61918	0.714984	-0.791092	3.70744	0.831031
Rpl13-ps6	-0.0703354	2.19128	0.974394	1.32124	2.09691	0.528636	-1.32322	2.27565	0.560924
Gm9694	1.60972	0.937334	0.0859165	0.774484	0.946582	0.413249	0.520323	0.961222	0.588291
Olfr1346	0.487357	1.3635	0.72077	1.3205	1.26955	0.298278	-0.904643	1.44901	0.532418
Actrt2	-0.0663459	2.07562	0.9745	1.32019	1.93449	0.494953	1.12143	1.95441	0.566105
Frrs1	-0.426605	0.745633	0.567229	1.32016	0.732581	0.0715343	0.399403	0.736184	0.587453
Fgf15	-0.906342	2.91852	0.756144	1.32011	2.80009	0.637318	0.820029	2.83672	0.772523
Etnppl	1.22972	4.40472	0.780106	1.32005	4.38612	0.763444	0	4.40736	1
8430436N08Rik	1.22972	4.40472	0.780106	1.32005	4.38612	0.763444	0	4.40736	1
Olfr1290	1.22972	4.40472	0.780106	1.32005	4.38612	0.763444	0	4.40736	1
AA387200	-0.185281	1.34591	0.890508	1.31981	1.21789	0.278505	0.922311	1.23592	0.455515
Gm32635	-1.43226	0.835767	0.0865825	-0.294865	0.751848	0.69492	0.0980056	0.741546	0.894855
Gm13241	-1.32664	0.774188	0.0866036	-0.446174	0.738365	0.545662	-1.34321	0.754853	0.0751692
Pla2g2e	0.175363	4.38191	0.968077	1.31949	4.35806	0.762064	-0.829204	4.40438	0.850666
Tnfsf10	0.377906	1.55113	0.807516	1.31942	1.45343	0.363985	0.855811	1.47964	0.563001
4930565N06Rik	2.59017	2.15082	0.228485	1.31835	2.21696	0.552066	2.39931	2.13865	0.261912
Gm6288	1.01959	0.595309	0.0867656	0.634685	0.583916	0.277061	0.985837	0.585869	0.0924344
Fabp3-ps1	0.107937	1.08622	0.920845	1.31665	1.035	0.20333	1.13405	1.0397	0.275382
Psmb11	1.16723	0.826595	0.157924	1.31582	0.810876	0.104651	-0.023359	0.843089	0.977896
Ccnb1-ps	3.19166	2.1423	0.13627	1.31571	2.2223	0.553818	4.33397	2.10861	0.0398438
Inhbc	1.87379	2.19376	0.393023	1.31565	2.19063	0.548121	1.07032	2.2183	0.629453
Snora9	0.317589	1.65696	0.848001	1.31502	1.57388	0.403419	0.142592	1.63605	0.930547
Pou6f2	1.03031	1.10471	0.350998	1.31474	1.06375	0.216479	2.12554	1.06626	0.0462126
Serpind1	2.01734	4.35139	0.642929	1.31431	4.38671	0.764473	0	4.40736	1
Rnd3	0.409413	0.590237	0.487906	1.31348	0.570451	0.0213051	-0.456068	0.594939	0.443332
Morrbid	-0.526	1.55104	0.734514	1.31345	1.4445	0.363206	0.280327	1.54747	0.856249
Pglyrp4	0.701222	3.55668	0.843705	1.31187	3.48675	0.706736	-1.70474	3.61559	0.637285
AC127331.7	-0.654103	4.40484	0.881951	1.31182	4.33944	0.762422	0.351574	4.3786	0.936004
Arhgap22	0.363725	0.603194	0.54651	1.31096	0.600011	0.0288961	-0.375536	0.603161	0.533539
Myoz2	0	4.40426	1	1.3108	4.35763	0.763563	2.14993	4.3603	0.621963
A530032D15Rik	3.35284	3.32414	0.31315	1.31072	3.41238	0.700899	3.05384	3.36006	0.363421
Rpl36-ps10	1.35121	3.86001	0.726298	1.31012	3.84224	0.73312	-1.0129	3.92745	0.796482
Gm20684	3.34073	1.95725	0.0878508	0.830701	2.13622	0.697377	2.10362	2.01674	0.296912
Slc27a5	0.177717	1.05003	0.8656	1.30783	0.988057	0.185622	0.657951	0.993415	0.507771
Epdr1	0.580587	1.12027	0.60428	1.3077	1.10237	0.23552	0.476845	1.14752	0.677745
Fgfbp3	0.16057	1.11083	0.885067	1.30611	1.0162	0.198691	-0.116579	1.09922	0.915537
Akr1cl	-0.630914	2.50293	0.800987	1.30594	2.30895	0.571667	-0.853446	2.46529	0.729204
Zdhhc11	-0.751195	3.18977	0.813819	1.30424	3.07645	0.671606	1.71319	3.05677	0.575168
Gm38393	-0.444261	0.260485	0.0880983	-0.472423	0.259656	0.0688474	-0.0958266	0.259429	0.711848
Rax	0	4.40736	1	1.30402	4.39226	0.76655	0.975224	4.38193	0.823881
Gm46209	-3.3905	1.9884	0.0881685	-1.0493	1.83926	0.568338	-0.126089	1.82436	0.944899
1700027A15Rik	0.875451	4.37979	0.841571	1.30342	4.38378	0.766217	1.33688	4.38411	0.760413
Hoxc6	-0.0652137	1.36834	0.961988	1.30301	1.25688	0.299875	1.20831	1.27977	0.345086
Pakap	1.88257	0.689668	0.00633982	1.30298	0.684499	0.0569694	2.18882	0.681307	0.00131505
Gm5510	-0.651106	0.382311	0.0885532	-0.365788	0.364402	0.315473	-0.0432972	0.361904	0.90477
Slc4a10	0.526358	1.1331	0.642269	1.30224	1.10566	0.238881	-0.0933147	1.11109	0.933069
Gm23968	4.83316	2.83997	0.088786	1.57419	2.96204	0.595103	3.23289	2.88843	0.263031
Kctd12b	-0.019361	0.766598	0.979851	1.30093	0.704955	0.0649775	0.0302078	0.743172	0.967577
Myo3a	2.01913	2.25875	0.371368	1.3003	2.15566	0.546374	-0.519853	2.31816	0.822561
Ticam2	-0.132919	1.78718	0.940713	1.30017	1.66935	0.436068	2.05866	1.65212	0.212738
Tekt4	-0.323564	2.75964	0.906663	1.29933	2.59433	0.616487	0.214045	2.70717	0.93698
Fcgrt	1.90341	0.76278	0.0125829	1.29922	0.754642	0.0851346	0.230222	0.764513	0.763311
AC149067.1	1.86135	1.66609	0.263909	1.29902	1.67369	0.437666	1.97032	1.6289	0.226431
C030005K06Rik	1.44155	1.42973	0.313325	1.29885	1.4233	0.361472	0.556498	1.44214	0.699583
Olfr73	-1.23711	2.63742	0.639028	1.29843	2.45475	0.596843	1.43157	2.45336	0.559547
Kctd15	-0.296188	0.585187	0.612757	1.2976	0.579589	0.0251669	0.928351	0.581366	0.1103
Gm6871	0.21655	0.12759	0.0896535	0.10788	0.126217	0.392707	0.16276	0.126422	0.197945
Olfr204	1.50064	1.82653	0.411314	1.29742	1.82173	0.476346	-0.344801	1.88679	0.854998
Acmsd	0.917725	1.61334	0.569468	1.29659	1.54087	0.400088	-0.389719	1.72018	0.820769
Vdr	0.382047	0.464947	0.411248	1.29617	0.450461	0.00400922	0.568319	0.455071	0.211717
Akr1c13	-0.261175	1.4834	0.860242	1.29595	1.43282	0.365744	2.26417	1.468	0.12299
Sftpb	-0.463079	2.11253	0.82649	1.29489	1.87555	0.489937	1.46115	1.87213	0.435112
Alms1-ps2	-0.798173	0.889137	0.369349	1.29479	0.853935	0.129453	0.667368	0.855816	0.435506
Il13	0	4.40736	1	1.29402	4.38483	0.767908	0	4.40736	1
Lipf	0	4.40736	1	1.29402	4.38483	0.767908	0	4.40736	1
Spata18	0	4.40736	1	1.29402	4.38483	0.767908	0	4.40736	1
Taar9	0	4.40736	1	1.29402	4.38483	0.767908	0	4.40736	1
Il27	0	4.40736	1	1.29402	4.38483	0.767908	0	4.40736	1
Fam57b	0	4.40736	1	1.29402	4.38483	0.767908	0	4.40736	1
Gfral	0	4.40736	1	1.29402	4.38483	0.767908	0	4.40736	1
Olfr1447	0	4.40736	1	1.29402	4.38483	0.767908	0	4.40736	1
Trim55	0	4.40736	1	1.29402	4.38483	0.767908	0	4.40736	1
Gm26872	-1.35833	0.80275	0.0906274	0.496964	0.695012	0.474581	-0.169078	0.715388	0.813166
Nlrp1b	0	4.40736	1	1.29402	4.38483	0.767908	0	4.40736	1
Bglap2	0	4.40736	1	1.29402	4.38483	0.767908	0	4.40736	1
Btbd35f4	0	4.40736	1	1.29402	4.38483	0.767908	0	4.40736	1
Gm29086	3.98378	2.35587	0.0908357	2.69324	2.4021	0.262202	3.77894	2.34528	0.107116
Gm8206	1.04309	0.616876	0.0908515	0.476596	0.618644	0.44107	1.10365	0.6151	0.0727724
Gm37499	0.954525	0.564666	0.0909466	0.758766	0.55546	0.171934	0.900932	0.553598	0.103649
Rps13-ps5	0	4.40736	1	1.29402	4.38483	0.767908	0	4.40736	1
Apol11b	0	4.40736	1	1.29402	4.38483	0.767908	0	4.40736	1
Vmn2r-ps18	0	4.40736	1	1.29402	4.38483	0.767908	0	4.40736	1
1700001F09Rik	0	4.40736	1	1.29402	4.38483	0.767908	0	4.40736	1
Gtpbp4-ps5	0	4.40736	1	1.29402	4.38483	0.767908	0	4.40736	1
1700048F04Rik	0	4.40736	1	1.29402	4.38483	0.767908	0	4.40736	1
AC122119.1	0	4.40736	1	1.29402	4.38483	0.767908	0	4.40736	1
Olfr1419	-0.459262	1.37907	0.739117	1.29332	1.21796	0.288294	0.870942	1.23719	0.481452
4833445I07Rik	0.900193	0.712759	0.2066	1.29301	0.679753	0.0571476	1.03097	0.68635	0.133069
1700066O22Rik	-0.096497	4.34815	0.982294	1.29169	4.32386	0.765141	0.910177	4.33838	0.833826
Gm5292	0.377043	0.223628	0.0917901	0.420429	0.218628	0.0544757	0.0196502	0.222444	0.929608
Snord13	-1.31366	1.68791	0.436407	1.28982	1.43107	0.367428	-1.19124	1.60706	0.458541
Cideb	2.09308	1.88939	0.267945	1.28973	1.92289	0.502394	1.82632	1.86856	0.328373
1700108F19Rik	-0.657464	1.01909	0.518832	1.28936	1.01322	0.203179	0.645473	1.024	0.528468
Adam30	0.871502	0.946027	0.356934	1.28931	0.874536	0.140406	-0.33086	0.91944	0.71896
H2-M10.2	1.10377	4.38093	0.801082	1.28919	4.38458	0.768736	0	4.40736	1
Saxo1	1.10377	4.38093	0.801082	1.28919	4.38458	0.768736	0	4.40736	1
Olfr536	-0.673533	4.40736	0.87854	1.28888	4.33167	0.766047	-0.059018	4.40736	0.989316
Acsm1	0.371706	1.71342	0.828256	1.28758	1.58459	0.416467	1.23625	1.60218	0.440351
Fut1	0.12785	0.562988	0.820353	1.28752	0.552784	0.0198512	0.715432	0.570274	0.209645
Gjc2	-0.654729	1.89637	0.729903	1.28517	1.69963	0.449562	-0.590303	1.86116	0.751115
Gm10257	-4.63492	2.75446	0.0924341	-3.32735	2.69283	0.216594	-3.23468	2.68503	0.228315
Gm14421	0.340283	0.202253	0.0924792	0.0747815	0.199691	0.708042	0.0200668	0.200866	0.920422
Gm31166	1.32165	0.785628	0.0925131	0.155282	0.782258	0.84265	-0.571553	0.796816	0.473191
Gm10197	3.5213	2.09351	0.092567	3.8167	2.05855	0.0637289	1.6596	2.23593	0.457942
Emp3	0.0961263	0.324498	0.767054	1.28401	0.308723	3.1951e-05	-0.0230585	0.320449	0.942636
Gm973	0.417917	0.248505	0.0926219	0.782003	0.240897	0.0011695	0.307326	0.244085	0.207997
Ifit1bl2	0.274956	1.32509	0.83562	1.28318	1.257	0.307334	0.28987	1.29577	0.822987
Hemgn	-0.558949	4.11873	0.892051	1.28144	4.05383	0.751922	0.962521	4.07524	0.813287
Ubr1	-0.100417	0.358467	0.779377	1.28048	0.348104	0.000234673	-0.0918944	0.350032	0.792912
Gm47987	2.73967	1.63254	0.0933156	2.2241	1.63438	0.17357	1.88448	1.65851	0.255851
Ifit3b	-0.644945	0.973533	0.507664	1.27984	0.857327	0.135483	-1.32271	0.999149	0.185556
Col4a2	0.305677	0.354147	0.388062	1.27936	0.346532	0.000222587	-0.0527717	0.352571	0.88102
Gm47922	1.36105	0.811329	0.0934329	1.66274	0.783886	0.0339089	1.283	0.796907	0.107403
4930525G20Rik	1.15445	1.11022	0.298413	1.27839	1.07272	0.23337	1.4872	1.06746	0.163554
Wnt10b	0.488743	2.15586	0.820654	1.27819	2.00098	0.522966	1.53923	2.00179	0.441935
Gm6812	-3.76909	2.24803	0.0936174	-0.331426	1.9935	0.867958	-0.807164	2.02712	0.690496
Npy4r	0.448606	1.29443	0.728917	1.27817	1.20698	0.289608	0.501736	1.25483	0.689271
Zp1	0	4.40736	1	1.27734	4.3676	0.769937	2.42698	4.34924	0.576828
Gm37621	-0.491426	0.293192	0.0937143	-0.0913417	0.280491	0.74469	-0.297788	0.283935	0.294276
Ankrd33b	0.543547	1.20708	0.652494	1.27612	1.21429	0.293296	-0.19652	1.22177	0.872212
Gm38025	2.08157	1.24352	0.0941433	2.03848	1.23367	0.098458	1.72631	1.24041	0.164005
Gm49284	0.295858	0.176772	0.0941958	0.168285	0.173044	0.330802	0.121672	0.174136	0.484731
Ppm1k	0.25899	0.913347	0.776747	1.2748	0.912235	0.162279	1.72656	0.912899	0.0585853
Maml2	-0.153591	0.49942	0.758433	1.27429	0.452185	0.00483119	-1.28121	0.524453	0.0145683
Olfr816	0	4.39831	1	1.27375	4.3838	0.771389	0.795208	4.39141	0.856303
1700012D16Rik	0	4.39831	1	1.27375	4.3838	0.771389	0.795208	4.39141	0.856303
Tlr13	0.242928	3.17543	0.939019	1.27375	3.13192	0.68423	1.62322	3.11224	0.601976
Gm3325	0.298601	0.178537	0.094427	0.0935532	0.176294	0.59565	0.129651	0.176452	0.462482
Gm42735	-1.50479	0.899929	0.0944996	-0.916931	0.824307	0.265981	-0.304541	0.800743	0.703706
4930479D17Rik	2.35881	1.79003	0.187589	1.27306	1.8254	0.485545	-0.823827	2.07124	0.690817
AC127331.6	1.15747	2.58972	0.654912	1.27261	2.53376	0.615482	0.0742648	2.60015	0.977214
Asb17	-0.0269231	1.24262	0.982714	1.27155	1.14634	0.267332	0.272734	1.17305	0.81615
Gm5415	2.63235	1.57526	0.09471	0.485651	1.71535	0.777085	1.51818	1.61412	0.346929
Bdh2	0.204236	0.704866	0.772007	1.27066	0.656692	0.0529981	0.923212	0.666133	0.165769
Nkx2-2	1.44736	4.37587	0.740826	1.26797	4.37066	0.771732	1.86072	4.36844	0.670147
Tmem140	-0.661494	0.652692	0.310828	1.26754	0.614044	0.0389944	-1.34708	0.623957	0.0308556
Gm9917	1.09904	0.658221	0.0949754	0.871612	0.649268	0.179449	0.638802	0.648479	0.324586
Gm16124	-1.54473	0.925705	0.0951745	0.64134	0.77447	0.407613	0.312474	0.784886	0.690546
Tmem196	0.412771	4.29536	0.923444	1.26462	4.24712	0.765887	-0.792042	4.2866	0.853408
Rptn	-0.725262	2.1907	0.740596	1.26281	1.97027	0.521567	-0.0340387	2.05373	0.986776
C430014B12Rik	0.694077	0.979288	0.478475	1.2628	0.946267	0.182036	1.10388	0.97026	0.255241
Camk1	0.426862	0.459538	0.352945	1.26033	0.445435	0.00466308	0.0999202	0.458642	0.827537
Pigz	2.86574	2.22383	0.197518	1.25917	2.25569	0.576693	1.92037	2.1957	0.38179
Ly6g6e	0.268899	0.592527	0.64996	1.25729	0.559786	0.0247032	0.877485	0.565444	0.120698
Ibsp	0	4.40736	1	1.25711	4.38295	0.774251	0	4.40736	1
Tbc1d21	0	4.40736	1	1.25711	4.38295	0.774251	0	4.40736	1
Chil3	0	4.40736	1	1.25711	4.38295	0.774251	0	4.40736	1
Ifnk	0	4.40736	1	1.25711	4.38295	0.774251	0	4.40736	1
Gm32468	3.46699	2.08322	0.0960643	2.66465	2.11324	0.207334	3.05809	2.08715	0.142866
A530016L24Rik	0	4.40736	1	1.25711	4.38295	0.774251	0	4.40736	1
Vmn1r235	0	4.40736	1	1.25711	4.38295	0.774251	0	4.40736	1
Gm22806	-1.54684	0.929712	0.0961551	-0.365999	0.818654	0.654822	-1.0304	0.858268	0.229925
Krtap5-2	0	4.40736	1	1.25711	4.38295	0.774251	0	4.40736	1
Gm2956	-3.40109	2.04435	0.0961818	-0.245449	1.86857	0.895493	-0.194525	1.82687	0.915201
Elobl	0	4.40736	1	1.25711	4.38295	0.774251	0	4.40736	1
Olfr1351	0	4.40736	1	1.25711	4.38295	0.774251	0	4.40736	1
Olfr293	0	4.40736	1	1.25711	4.38295	0.774251	0	4.40736	1
n-R5s94	0	4.40736	1	1.25711	4.38295	0.774251	0	4.40736	1
n-R5s173	0	4.40736	1	1.25711	4.38295	0.774251	0	4.40736	1
Gm15987	1.98211	1.19264	0.0965222	1.78689	1.18295	0.130908	1.05864	1.21424	0.383286
Mir142b	0	4.40736	1	1.25711	4.38295	0.774251	0	4.40736	1
Mup21	0	4.40736	1	1.25711	4.38295	0.774251	0	4.40736	1
4933402N22Rik	0	4.40736	1	1.25711	4.38295	0.774251	0	4.40736	1
Sprr2a3	0	4.40736	1	1.25711	4.38295	0.774251	0	4.40736	1
Nat8f6	0	4.40736	1	1.25711	4.38295	0.774251	0	4.40736	1
1700007M16Rik	0	4.40736	1	1.25711	4.38295	0.774251	0	4.40736	1
Art2a	0	4.40736	1	1.25711	4.38295	0.774251	0	4.40736	1
Obox4-ps28	0	4.40736	1	1.25711	4.38295	0.774251	0	4.40736	1
Ighv1-57	0	4.40736	1	1.25711	4.38295	0.774251	0	4.40736	1
Vmn2r-ps88	0	4.40736	1	1.25711	4.38295	0.774251	0	4.40736	1
Lilr4b	0	4.40736	1	1.25711	4.38295	0.774251	0	4.40736	1
Gm11973	-2.4745	1.49342	0.0975334	-1.92879	1.33085	0.147256	-1.0462	1.27423	0.411619
4930549C15Rik	0	4.40736	1	1.25711	4.38295	0.774251	0	4.40736	1
4930563N14Rik	0	4.40736	1	1.25711	4.38295	0.774251	0	4.40736	1
AC117612.1	0	4.40736	1	1.25711	4.38295	0.774251	0	4.40736	1
AC166172.7	0	4.40736	1	1.25711	4.38295	0.774251	0	4.40736	1
AL672241.1	0	4.40736	1	1.25711	4.38295	0.774251	0	4.40736	1
A530058N18Rik	1.44822	4.3822	0.741038	1.25629	4.40736	0.775611	0.571857	4.38908	0.896336
Gpat3	-0.816228	0.822554	0.321046	1.25599	0.763618	0.100015	0.465249	0.776066	0.548841
Gc	1.90067	4.35653	0.662634	1.25565	4.38918	0.774817	1.97352	4.37434	0.651875
Tnni2	0.380967	1.39091	0.784164	1.25518	1.33884	0.348495	1.29376	1.33428	0.332232
Gm5667	1.17708	0.711618	0.0981105	0.362815	0.724396	0.616475	0.668164	0.714769	0.349893
Ifi203	1.51208	0.681931	0.0265995	1.25495	0.65767	0.0563692	-0.132126	0.675563	0.84494
Antxr2	0.340509	0.493498	0.4902	1.25448	0.488969	0.010301	0.696675	0.49126	0.15615
Gm15886	3.23433	1.95624	0.0982621	2.16475	1.96341	0.270226	1.83766	2.03497	0.366504
Prdm8	2.20388	2.27181	0.331997	1.25419	2.29459	0.584664	-1.87193	2.49805	0.453642
Krt90	0	4.40736	1	1.25384	4.38277	0.774813	2.46273	4.32811	0.569351
Col11a2	-0.0671726	0.817544	0.934516	1.25336	0.813376	0.123332	-0.18994	0.820388	0.816907
Strc	0.307388	1.6321	0.850611	1.25204	1.58502	0.429576	-0.0615878	1.6097	0.96948
Tcl1b4	0.746379	1.80741	0.679639	1.25124	1.75487	0.475838	0.049982	1.81371	0.978015
Hist1h4b	-0.151352	0.81604	0.852859	1.25066	0.742116	0.0919385	-0.449874	0.809469	0.578372
Gm29719	-6.09882	3.69267	0.0986155	-6.51607	3.69267	0.0776312	-6.44609	3.69267	0.0808723
Gpr17	3.23158	4.30571	0.452934	1.24909	4.38252	0.775631	0.843555	4.39933	0.847941
Gm44104	1.30396	0.789953	0.0988037	1.25747	0.778042	0.106053	1.23553	0.779982	0.113181
Krt15	-0.53444	2.82011	0.849693	1.24825	2.75297	0.650246	1.7203	2.75585	0.532472
Gabbr2	1.23361	1.25344	0.325027	1.24738	1.2016	0.299226	0.594858	1.18236	0.614887
1700128E19Rik	1.74147	3.8437	0.650498	1.24698	3.85983	0.746645	0.390405	3.88584	0.919972
B020031H02Rik	2.20582	1.72523	0.201049	1.24487	1.76404	0.480379	2.16628	1.70591	0.204131
Gm42651	2.55499	1.54842	0.0989304	1.77506	1.57077	0.258453	2.67383	1.52841	0.0802187
Ccdc7a	0.51935	1.25506	0.679017	1.24449	1.17341	0.28888	0.330123	1.17592	0.778912
AC141471.4	1.42402	1.67168	0.394296	1.24356	1.65225	0.451665	0.545015	1.69909	0.748386
1700019L13Rik	0.554342	1.54476	0.719704	1.24192	1.47194	0.39882	-1.14978	1.6407	0.483437
Aplnr	-1.28107	1.52492	0.400859	1.24057	1.513	0.412247	0.781229	1.49848	0.602124
Cdx1	0.460298	4.01668	0.908765	1.23987	3.96631	0.754585	-0.266239	4.04052	0.947464
Cldn16	0.328058	4.08414	0.935979	1.23865	4.0282	0.758467	0.00614786	4.08811	0.9988
Gm48416	0.203996	0.123833	0.099487	0.0362123	0.122171	0.766919	-0.0581451	0.12285	0.635997
Sema3b	0.297488	0.682542	0.662944	1.23558	0.659415	0.0609638	-0.179145	0.673954	0.790384
Gm21833	0.656143	0.398395	0.0995652	0.185781	0.396857	0.639692	0.292331	0.39641	0.460851
4930578M01Rik	0.840962	0.824778	0.307907	1.23496	0.81156	0.12808	1.12291	0.808756	0.165004
Gm17514	1.05401	0.640368	0.0997758	0.0183969	0.650593	0.977441	0.147419	0.64949	0.820442
Gm49179	-1.78114	1.08229	0.0998209	0.148988	0.91982	0.871325	-0.0685734	0.928663	0.941137
Gm22411	1.87835	1.14144	0.0998468	0.928494	1.15621	0.421944	0.927579	1.15762	0.422967
Fam171a2	0.440706	0.60704	0.467845	1.23381	0.600793	0.0400115	0.257906	0.601835	0.668264
Tssk5	1.62001	4.36657	0.710636	1.23224	4.38246	0.778576	3.0654	4.31154	0.4771
Slc1a4	-0.216563	0.143501	0.131264	1.23152	0.133587	3.00272e-20	0.355665	0.137044	0.00945198
Krt28	0.656612	1.38483	0.635396	1.2302	1.31455	0.349361	1.51555	1.30538	0.245641
Nps	1.63761	1.85759	0.378006	1.23012	1.84622	0.505224	1.46243	1.84928	0.429055
2900072N19Rik	0.693123	3.90953	0.85928	1.2294	3.85859	0.750019	1.65789	3.83813	0.665776
Gm10721	2.84811	1.73335	0.100357	0.554693	1.82062	0.760615	1.42518	1.78399	0.424365
Tmsb15l	-0.187272	0.82408	0.820229	1.22926	0.735166	0.0945085	0.150567	0.777398	0.846426
Gstt4	0.586154	1.69321	0.729208	1.22919	1.60954	0.445051	1.69778	1.58849	0.285159
G430095P16Rik	-0.553687	4.39198	0.899678	1.22733	4.33093	0.77688	0.337286	4.36941	0.93847
Rdh9	0.402427	1.74303	0.81741	1.22571	1.68426	0.466771	-0.638526	1.78841	0.721065
Vmn2r87	2.65653	4.33122	0.539648	1.22571	4.38129	0.779662	0	4.40736	1
Prl2c5	0	4.40736	1	1.22546	4.37559	0.779425	1.03523	4.40465	0.814185
Camk2a	0.855178	1.82538	0.639432	1.22323	1.82348	0.502334	-0.216378	1.89233	0.908965
D130009I18Rik	-0.122431	1.20892	0.919334	1.22148	1.06777	0.252643	1.4671	1.07329	0.171648
Etl4	0.594819	0.701811	0.39669	1.22139	0.687714	0.0757307	0.322993	0.688461	0.638961
AC124012.1	-0.465534	2.20228	0.832585	1.21883	2.07657	0.55724	0.827487	2.09654	0.693071
Lhx3	0.746618	2.12292	0.725068	1.21815	2.05626	0.553574	-0.223423	2.195	0.918925
Apobec2	-0.0530139	0.738386	0.942763	1.21736	0.681748	0.0741576	0.171227	0.705058	0.808117
Tdgf1-ps1	2.75269	4.33011	0.524965	1.21729	4.38083	0.781114	0.774277	4.38694	0.859904
Gm50008	2.48616	1.51802	0.101471	2.03833	1.5128	0.177854	2.33436	1.50108	0.119917
Ccdc142	1.24061	1.07855	0.250039	1.21679	1.07882	0.259365	1.70613	1.06743	0.109966
1700084M14Rik	0.303438	1.04825	0.77222	1.21563	0.974615	0.212291	0.201988	1.02476	0.843744
Cspg4	-0.139877	0.483437	0.772323	1.21243	0.449767	0.00702448	-0.626642	0.483931	0.195355
Col6a1	0.644632	0.425442	0.129721	1.21186	0.423668	0.00423112	0.111879	0.425685	0.792688
Gm2885	0.903843	0.552023	0.101562	0.777935	0.542173	0.151331	0.191603	0.560846	0.732628
Gm8741	-0.177952	0.108745	0.101751	-0.235357	0.106895	0.0276823	-0.088876	0.106674	0.404757
Cntnap5b	0.376891	4.36865	0.93125	1.21098	4.40736	0.783497	1.41847	4.39238	0.746741
Ppef1	1.43195	1.45601	0.325375	1.21028	1.438	0.399989	1.19667	1.44263	0.406817
Cfap161	0.78381	0.74527	0.292931	1.21	0.735345	0.099869	1.0146	0.749671	0.175931
Cypt2	1.49302	1.46119	0.306885	1.20852	1.4452	0.403025	-0.214985	1.59028	0.892464
Olfr600	2.22389	1.21811	0.0678967	1.20397	1.24076	0.331871	1.21405	1.24421	0.329184
Il18rap	1.63647	0.83266	0.049374	1.20375	0.818288	0.141275	0.0151017	0.806046	0.985052
Pitpnm2os2	-0.148117	1.41267	0.916496	1.20319	1.33243	0.366523	1.29278	1.33966	0.334542
1500015L24Rik	-0.594734	4.40736	0.892658	1.20232	4.35414	0.782447	-0.0749215	4.39867	0.98641
Gm8797	-0.213555	0.130743	0.102385	0.119263	0.129977	0.358842	-0.0706905	0.130162	0.587063
4921528I07Rik	1.7961	4.3383	0.678867	1.20207	4.40289	0.78484	1.28601	4.40477	0.770317
Olfr588-ps1	0.97332	2.56149	0.703959	1.20169	2.52177	0.633699	0.98099	2.55416	0.700922
Pnpla5	2.69849	3.87445	0.486126	1.20081	3.92414	0.7596	1.70221	3.91619	0.663809
Tdgf1	-0.299148	1.06244	0.778276	1.20026	0.978522	0.219972	0.574753	0.984071	0.559182
0610033M10Rik	0.202864	2.0146	0.919791	1.19884	1.96076	0.540926	0.152135	1.97698	0.938661
Nbdy	0.623054	0.512631	0.224212	1.19501	0.507479	0.0185324	-0.257776	0.510621	0.61368
4930483J18Rik	1.57464	2.0194	0.435535	1.19469	2.0541	0.560828	2.70493	1.9212	0.159149
Fam166a	0.765798	0.948427	0.419413	1.19327	0.939969	0.204269	0.479944	0.930983	0.606187
Ggn	-3.59594	1.79209	0.0447968	1.19156	1.40236	0.395504	0.367201	1.41139	0.794733
Pcdhb11	1.11172	4.3842	0.799824	1.19151	4.37942	0.785568	0	4.40736	1
Gzmc	1.11172	4.3842	0.799824	1.19151	4.37942	0.785568	0	4.40736	1
Amer2	0.697296	0.826813	0.39903	1.19147	0.793725	0.133327	1.63085	0.795655	0.040394
Selenbp2	-0.529999	1.33408	0.691164	1.19126	1.2344	0.334521	-0.865302	1.31652	0.511012
Gm15222	-0.996474	0.611883	0.103411	-1.27165	0.611444	0.0375483	-0.649574	0.605875	0.283664
mt-Tp	1.51469	1.22184	0.215094	1.19018	1.21057	0.325527	0.190173	1.28068	0.881953
Gm10339	-1.92869	1.18431	0.103413	-1.95289	1.1385	0.0862873	-0.992375	1.07652	0.356616
AC140336.3	0	4.40736	1	1.18808	4.37923	0.786161	0.794816	4.39133	0.85637
Irf2	0.224667	0.28284	0.427007	1.18735	0.277996	1.94519e-05	0.841063	0.279063	0.00257929
Ccdc185	0.0865518	2.02631	0.96593	1.1862	1.91517	0.535673	-0.222953	2.02325	0.912255
Arpin	0.596187	0.466517	0.201266	1.18348	0.450838	0.00866291	-0.0813998	0.471668	0.862983
Cep295nl	2.66667	2.14821	0.214479	1.18281	2.21882	0.593977	1.76774	2.16705	0.414651
Ifitm3	0.361483	0.299928	0.228113	1.18276	0.294738	5.99741e-05	0.185983	0.298168	0.53279
AY036118	0.204847	4.18474	0.960958	1.18225	4.18377	0.777498	0.595403	4.18411	0.886842
Vmn2r17	1.12885	1.3947	0.418291	1.18198	1.3651	0.38657	0.363471	1.41299	0.796997
Gm42833	1.88944	1.16207	0.103966	0.751646	1.18585	0.52618	1.02557	1.1762	0.383245
Gm38560	0.297417	0.182922	0.103967	0.0617306	0.179973	0.7316	0.0311627	0.181046	0.863339
Hm629797	0.377394	2.21048	0.864436	1.18179	2.12995	0.579	0.200883	2.21905	0.927869
Mir709	0.229487	4.39939	0.958398	1.17936	4.33856	0.785751	-0.0590288	4.40736	0.989314
Ptger2	0.513836	1.85051	0.781264	1.17921	1.7539	0.501371	1.727	1.73764	0.320282
B3gnt9	0.256463	0.526432	0.626137	1.17913	0.504349	0.019391	0.0951617	0.521796	0.85529
Psd4	1.1908	1.1642	0.306377	1.17855	1.16234	0.310612	0.0776291	1.16284	0.946774
Gm6375	-2.22747	1.37133	0.104309	-1.11996	1.19204	0.347456	-2.6303	1.37882	0.056437
Gm26904	2.45457	1.5113	0.104345	1.85294	1.51821	0.222284	2.51884	1.48567	0.089995
Gm37389	-4.43935	2.73358	0.104375	-4.62627	2.68558	0.0849549	-0.975698	2.51778	0.698369
Gm48374	2.97245	1.83037	0.104383	2.92199	1.80359	0.105211	1.34048	1.93768	0.489065
AC138084.1	0.708659	1.03382	0.493044	1.17829	0.985504	0.231845	1.38934	0.980253	0.156387
Hsd3b6	0	4.40736	1	1.17807	4.37833	0.787877	1.31912	4.40736	0.764712
Thrsp	0.79457	1.58149	0.615373	1.17784	1.51738	0.437612	-0.917985	1.75782	0.601511
Rps12-ps24	-0.946909	1.82887	0.604629	1.17671	1.56584	0.452361	0.524492	1.60387	0.743656
Anp32-ps	0.196892	4.36273	0.964003	1.17637	4.32292	0.785527	-0.099119	4.37485	0.981924
Atp2c2	0.089518	1.69299	0.957831	1.17515	1.58433	0.458248	0.928409	1.60515	0.562997
Gm37975	-1.72309	1.06211	0.104734	-0.529934	0.934697	0.570742	-0.484232	0.93615	0.604975
Stxbp3-ps	1.54079	4.3132	0.720923	1.17494	4.31821	0.785552	4.40998	4.20845	0.294692
Gm11649	2.63629	1.62567	0.104876	0.183717	1.76377	0.917041	2.47782	1.6277	0.127939
9030625G05Rik	1.02391	0.829855	0.21726	1.17458	0.810351	0.147208	1.49956	0.804072	0.0621867
Apobec1	1.12095	0.42405	0.00820712	1.17416	0.419173	0.00509237	1.26337	0.42445	0.00291572
3110039M20Rik	0.542444	1.99256	0.785442	1.17216	1.92538	0.54266	-0.233732	2.04355	0.90894
Thbs2	0.429757	0.427679	0.314964	1.17124	0.416337	0.0049052	-0.0558577	0.427869	0.896132
AC113104.4	-1.06126	1.98986	0.593804	1.16929	1.78536	0.512511	0.421632	1.84506	0.819242
Mecom	0.189044	0.79893	0.81295	1.1685	0.775507	0.131873	1.35081	0.797205	0.0901835
Spaar	0	4.40736	1	1.16842	4.40736	0.790927	1.04873	4.38009	0.810772
Spdef	1.7343	1.55511	0.264751	1.16822	1.5423	0.448777	0.692263	1.55727	0.656656
Hist1h1d	-0.270333	1.01819	0.790621	1.16568	0.911032	0.200717	0.383344	0.944332	0.684786
Rpl10-ps2	1.66797	2.37747	0.482945	1.16523	2.38758	0.625523	1.49609	2.35655	0.525516
Slc23a1	0.518572	0.946818	0.583898	1.1644	0.899518	0.195504	1.30146	0.897266	0.146928
Gm47671	-3.30949	2.04355	0.105344	-1.79679	1.93171	0.352292	-0.0969676	1.76429	0.956169
Pcdhgb2	0.230372	0.984479	0.814982	1.16436	0.954489	0.222509	0.187074	0.968335	0.846809
Arhgap6	-0.0455073	0.742068	0.9511	1.16273	0.71032	0.101649	-0.508473	0.741556	0.492912
Ank2	0.210161	0.495505	0.671468	1.16257	0.486583	0.0168827	0.311195	0.491361	0.526516
Trim69	-0.496177	1.21374	0.682687	1.16194	1.06975	0.277403	0.919564	1.0817	0.395262
Jaml	0.653873	0.824406	0.427694	1.16159	0.832143	0.162746	0.784193	0.81854	0.338043
Pgr	1.23623	1.6728	0.459897	1.16125	1.61175	0.471225	-0.409458	1.75221	0.815232
Gm9967	-1.02325	0.632397	0.105653	-0.256008	0.619819	0.67958	-1.3256	0.621261	0.032865
Gm15538	3.40057	2.1025	0.105793	0.69112	2.29479	0.763285	1.83378	2.17134	0.398368
Ush2a	0.801139	0.577851	0.165622	1.16085	0.575056	0.043521	0.0147502	0.576755	0.979597
Rps27rt	1.1599	1.46877	0.429697	1.15937	1.46873	0.429897	0.479745	1.46881	0.743955
Gm15927	0.910855	0.563359	0.105915	-0.212488	0.539421	0.693641	-0.419416	0.539598	0.436996
Gnat1	0.706381	0.798922	0.376606	1.15835	0.772014	0.133502	1.01782	0.781289	0.192661
Agtr2	1.58199	2.65441	0.551184	1.15641	2.6573	0.663431	4.42578	2.5358	0.0809293
Rnf138rt1	-0.572304	4.39257	0.896338	1.1551	4.33059	0.789676	-0.919576	4.39257	0.834177
Mir7052	2.56675	1.98889	0.196862	1.15431	2.05279	0.573902	-0.599921	2.24819	0.789588
Lim2	0.344025	1.41037	0.807289	1.15371	1.32595	0.384247	0.776516	1.34748	0.564432
Snora3	0.452039	1.1676	0.698644	1.15354	1.11409	0.300477	1.12495	1.1171	0.313921
Gm26870	-0.623146	0.386055	0.106498	0.810581	0.378606	0.032277	-0.008685	0.380778	0.981803
Spata9	1.57244	0.808747	0.0518606	1.15335	0.802331	0.150577	0.743588	0.816551	0.362482
A630023P12Rik	1.17375	2.31319	0.611862	1.15273	2.2926	0.615103	1.11288	2.24466	0.620043
Gm20404	2.18471	1.35382	0.106585	0.301169	1.44267	0.834637	1.83007	1.34756	0.174446
Folr2	0.205686	1.85781	0.911843	1.15229	1.79212	0.52024	-1.77729	2.03035	0.381378
C730002L08Rik	0.742026	2.029	0.714582	1.15227	1.94829	0.554236	0.930299	1.98276	0.63893
D13Ertd608e	0	4.40736	1	1.15218	4.40736	0.793767	1.52658	4.36413	0.726488
Gria3	0.397871	0.490713	0.417479	1.15211	0.488484	0.018347	0.588603	0.492324	0.231868
Gm48998	1.74052	1.07934	0.106837	2.04919	1.04384	0.0496328	2.3006	1.03886	0.0267911
Gm16565	-1.53997	0.955081	0.106876	-1.69346	0.878673	0.0539438	-0.713327	0.8668	0.410541
Nxf7	0.401032	0.995337	0.687014	1.15022	0.971957	0.236647	0.135098	0.982292	0.890609
Gpt2	0.254967	0.148821	0.0866669	1.14965	0.145971	3.38363e-15	0.391891	0.147287	0.00779697
Tmem45b	0.458904	1.12062	0.682166	1.14924	1.12943	0.308895	0.160501	1.11419	0.88546
Csl	2.5748	2.14385	0.229745	1.14756	2.24464	0.609182	1.14598	2.24788	0.610188
4930556J02Rik	1.53184	2.61638	0.558225	1.14755	2.55241	0.653003	1.78391	2.50894	0.477071
Lrrc71	-0.101659	0.777925	0.896029	1.14684	0.750483	0.126478	1.21092	0.747268	0.105133
Gys2	-0.443607	2.36272	0.851071	1.14611	2.37176	0.628931	-0.72442	2.37071	0.759931
Dydc1	3.65974	1.64849	0.0264147	1.1457	1.8289	0.531025	3.52887	1.64065	0.0314844
Ces1c	0.757521	2.62308	0.772741	1.14251	2.56269	0.655725	1.04303	2.56704	0.68451
4933427G23Rik	1.32996	0.78028	0.0882943	1.14102	0.769974	0.138368	0.117214	0.779522	0.880476
Tnfaip8l2	-0.13691	2.01518	0.945834	1.14062	1.87214	0.542352	1.34675	1.86544	0.470325
Cyp27b1	2.37255	1.31936	0.0721356	1.13933	1.3206	0.38828	1.51679	1.3041	0.244791
Tex38	1.66361	1.30891	0.203733	1.13682	1.30622	0.384129	0.644004	1.3383	0.630368
Ccdc42	1.8102	1.42752	0.204773	1.13638	1.46791	0.438843	1.68189	1.45397	0.247373
Cyp11a1	1.15017	1.10807	0.299272	1.13605	1.0974	0.30057	0.406989	1.14471	0.722187
Bvht	-0.299387	1.57026	0.848791	1.13589	1.42619	0.425771	-0.25116	1.54373	0.870757
Tnfsf18	0.802646	0.748072	0.283292	1.13553	0.716078	0.112794	0.79779	0.729589	0.274184
1700060C20Rik	-0.589586	4.33043	0.891703	1.13418	4.27224	0.790642	0.778648	4.29798	0.856237
Aldh1l2	-0.337217	0.419471	0.421449	1.13379	0.40088	0.00468037	-0.273069	0.413013	0.508507
Il7	0.831327	2.65846	0.754501	1.13265	2.58998	0.661879	0.774168	2.62642	0.768176
Art3	1.15395	0.87914	0.189323	1.13233	0.866806	0.191441	0.720242	0.884859	0.415666
Islr	0.248859	0.850756	0.769893	1.13099	0.825034	0.170424	-0.322112	0.850887	0.705014
Myom2	0.620064	0.864255	0.473093	1.13095	0.847559	0.182084	0.839459	0.859749	0.328866
BC001981	-0.546676	1.06447	0.607554	1.13071	1.03712	0.275609	0.996658	1.07058	0.351879
Olfr510	-1.41317	2.006	0.481139	1.12939	1.78821	0.527663	-0.213865	1.86364	0.908638
Uba7	1.0942	0.401498	0.00642448	1.1284	0.391805	0.00397685	0.902433	0.39644	0.0228256
AC132140.1	-1.09283	2.22865	0.623882	1.12747	2.02576	0.577825	1.49815	2.01154	0.456408
Otogl	-0.505589	2.44055	0.835883	1.12662	2.27772	0.620863	2.53572	2.21196	0.251642
Pdgfrb	0.183004	0.427819	0.668826	1.12529	0.407057	0.00570188	0.349808	0.416373	0.400835
Catsperz	0.756029	1.04659	0.470065	1.12438	1.0122	0.266641	-0.164808	1.03421	0.873388
Olfr188-ps1	-0.123836	1.85069	0.946651	1.12419	1.70293	0.509158	-0.207011	1.81175	0.909031
D930019O06Rik	0.664041	0.640882	0.300139	1.12412	0.606983	0.0640289	0.596304	0.62613	0.340912
Col6a3	0.605799	0.505688	0.230929	1.12352	0.502627	0.0253975	0.028476	0.50518	0.955049
Lta	-0.158939	0.981891	0.871408	1.12344	0.875029	0.199183	1.04558	0.880101	0.234824
Asb2	0.496307	1.49628	0.740121	1.12148	1.42002	0.429667	0.986533	1.43041	0.490391
Snora70	1.44292	1.20246	0.230152	1.12134	1.20011	0.350116	1.12192	1.20122	0.350314
4930455G09Rik	1.06176	2.50867	0.672123	1.12102	2.47206	0.650206	-1.82522	2.64955	0.490899
A930002H24Rik	0.350055	1.10581	0.751578	1.12068	1.03637	0.279541	-0.0302267	1.10018	0.978081
Rps15a-ps1	0.472657	4.07449	0.907649	1.11874	4.0278	0.781201	-0.0853461	4.09778	0.983383
Gm36995	-0.2651	0.165307	0.108785	-0.351186	0.161985	0.0301571	-0.444518	0.163186	0.00644955
Foxi1	0.967273	3.73725	0.795774	1.11867	3.72456	0.76391	1.9756	3.67552	0.590922
Rpl21-ps3	1.15915	2.98367	0.697647	1.11809	2.98689	0.708157	1.71995	2.96506	0.561866
Gm37568	2.11954	1.32216	0.108914	1.393	1.32881	0.294497	1.70053	1.3183	0.19707
Gm10093	0.206289	0.128711	0.108994	-0.343397	0.12876	0.00765443	0.0656851	0.127784	0.607229
1700047E10Rik	1.97704	4.12721	0.63192	1.11775	4.12769	0.78655	2.09128	4.10751	0.610657
Samd5	-0.227567	0.79698	0.775233	1.11749	0.740627	0.131339	-0.268669	0.779407	0.730313
Pla2r1	1.13011	0.800487	0.158017	1.11738	0.779308	0.151628	2.17614	0.781051	0.0053336
I730030J21Rik	1.87449	2.02239	0.353995	1.11729	2.03736	0.583418	1.8754	2.0215	0.35355
Robo4	0.108803	2.40532	0.96392	1.11668	2.27953	0.624223	1.11502	2.28729	0.625914
4930554I06Rik	-1.08623	3.81144	0.77565	1.11644	3.73426	0.764962	1.32965	3.69907	0.719254
1700027J07Rik	0.921482	1.98903	0.643161	1.11619	1.93446	0.563938	0.585892	1.93628	0.762205
Mras	-0.300534	0.499409	0.54732	1.11543	0.491589	0.0232664	0.999942	0.495548	0.0436069
Krt7	-0.320777	0.851072	0.706241	1.11531	0.825369	0.176602	-0.208812	0.835286	0.802596
Chad	0.346149	1.72484	0.840945	1.11525	1.64398	0.497528	1.33823	1.63898	0.414213
Platr1	0.820957	1.01319	0.417784	1.11484	0.970249	0.250547	0.811908	0.987162	0.410811
Dkk2	1.57573	1.23829	0.203195	1.11454	1.23231	0.365765	-0.206301	1.3463	0.878212
Camk2d	0.699583	0.953204	0.462992	1.11371	0.950267	0.241196	-0.277726	0.952603	0.770635
Gm26808	-2.47684	1.54882	0.109782	-0.627072	1.29497	0.628219	-1.03843	1.33461	0.436522
Tmem236	0.444741	1.58878	0.779534	1.11286	1.50199	0.458739	0.266675	1.56309	0.864532
Lmntd1	0.0783421	0.977539	0.936124	1.11093	0.906799	0.220533	0.393666	0.946782	0.677561
Gm38246	-0.149588	0.0935852	0.10995	0.107423	0.0921984	0.243966	0.177787	0.0922378	0.0539193
Rem2	0.152197	1.05032	0.884785	1.1106	0.981167	0.257668	0.405121	0.997497	0.684642
H2-T24	0.477084	1.51891	0.753448	1.10959	1.41457	0.432805	1.78765	1.38562	0.197
Vmn2r32	1.82022	4.36686	0.676806	1.10913	4.3744	0.799843	1.49107	4.37078	0.732994
Gm38009	2.46587	1.54349	0.110133	2.70933	1.50836	0.0724615	2.44732	1.52087	0.107582
E130018N17Rik	0.244994	1.48109	0.868618	1.10872	1.38438	0.423202	1.61856	1.36736	0.236527
Herpud1	-0.0891107	0.172752	0.605973	1.10806	0.168106	4.35478e-11	0.265906	0.169751	0.117243
Brinp3	1.19373	4.40064	0.786189	1.10736	4.37088	0.799999	1.10607	4.37562	0.800438
Mir296	1.19373	4.40064	0.786189	1.10736	4.37088	0.799999	1.10607	4.37562	0.800438
Tmod4	-0.217376	1.07171	0.839267	1.10665	1.0377	0.286222	-1.56295	1.06678	0.142891
Pld4	0.615966	0.512708	0.229598	1.10539	0.505402	0.0287318	0.100689	0.509011	0.843191
Tmem215	1.33512	1.57451	0.39646	1.10474	1.55574	0.477638	-0.387821	1.69688	0.81922
Gm13713	-3.48097	2.18404	0.110975	-0.254341	1.91415	0.894293	-2.99449	2.06212	0.146462
Fn3k	0.191106	0.813856	0.814352	1.10373	0.779074	0.156564	0.491798	0.798523	0.537971
Gm20427	-4.5359	2.84733	0.111152	-0.413129	2.6559	0.876386	-2.36918	2.75498	0.38981
Tspan10	-1.50736	2.56892	0.55736	1.1037	2.36145	0.640227	-0.126844	2.38889	0.957654
Prex2	1.73066	0.602877	0.00409598	1.10214	0.591846	0.0625739	0.720271	0.592623	0.224216
Ssu2	1.74219	1.93158	0.367082	1.10193	1.93247	0.568529	0.978158	1.9491	0.615772
4632432E15Rik	0.401448	0.963487	0.676926	1.10173	0.910312	0.226174	0.400666	0.939086	0.669631
Cpb2	-0.531358	4.40364	0.903958	1.10112	4.36692	0.800925	-0.0628132	4.39939	0.988608
Olfr1402	-0.524581	4.37685	0.904599	1.0996	4.31888	0.79903	0.446604	4.34486	0.91813
Olfr56	0.0927529	1.29526	0.942913	1.09956	1.1842	0.353137	0.0175223	1.24894	0.988806
Hoxd4	1.83316	2.34267	0.433916	1.09876	2.32069	0.635885	-0.263427	2.41316	0.913074
Tnfaip6	-0.468096	2.63788	0.859154	1.09648	2.55182	0.667425	-1.76713	2.7337	0.518003
Gm7160	0.676211	0.425277	0.111824	0.315428	0.416739	0.449112	0.222226	0.418062	0.595029
Terc	-0.898131	2.64184	0.733883	1.09602	2.47336	0.657672	0.683968	2.50527	0.784844
Smim5	2.2759	4.35935	0.601618	1.0958	4.40004	0.803327	0.802553	4.39951	0.855254
Olfm4	-0.910442	3.96314	0.818304	1.09571	3.87485	0.77735	0.095129	3.93525	0.980714
Slc4a4	-0.107291	0.698964	0.878004	1.09543	0.688873	0.111794	1.11176	0.69915	0.1118
Sema6a	-0.208671	0.641169	0.744838	1.09497	0.623141	0.0788879	-0.737524	0.645523	0.253237
AC115768.1	0.149054	2.22526	0.946596	1.09406	2.13093	0.607659	-0.0622609	2.23223	0.977748
Pramel5	1.03014	4.4046	0.815079	1.094	4.40498	0.803859	0	4.40736	1
Vmn2r56	1.39443	1.1934	0.242622	1.09297	1.18403	0.355957	0.208626	1.23635	0.865998
Tph2	0.304398	1.14722	0.79075	1.09279	1.11095	0.325284	1.24019	1.11553	0.266243
Gm8960	1.32478	0.834738	0.1125	-0.0574722	0.883078	0.948109	0.622955	0.847048	0.46207
Cd74	0.252006	1.14458	0.825735	1.09023	1.0507	0.299447	-0.0283814	1.09543	0.97933
Snord66	-0.105802	1.30296	0.935282	1.0888	1.15295	0.344986	1.4573	1.13835	0.200483
Rpl31-ps14	0.461997	1.3945	0.740417	1.08876	1.33641	0.415251	-2.99008	1.72612	0.0832282
Rpl23a-ps14	1.95476	2.5923	0.450812	1.08858	2.61843	0.677601	0.74467	2.64403	0.778218
C1qtnf2	1.80851	4.38091	0.679741	1.08799	4.38202	0.803913	0	4.40736	1
Gm28305	-1.63829	1.0336	0.112958	-0.135062	0.975931	0.88993	-1.55677	1.01145	0.123768
Galnt2	-0.565797	0.79804	0.478335	1.08681	0.802812	0.175814	1.02524	0.808256	0.204635
Mir6948	-0.681796	4.40631	0.877033	1.08649	4.34526	0.802555	-1.02907	4.40631	0.815339
Fam81b	0.0271993	1.10057	0.980283	1.08614	1.03757	0.295188	1.55522	1.09088	0.153969
Crp	-0.576644	1.8688	0.757654	1.08556	1.63806	0.507514	1.09032	1.64212	0.506709
C1s1	0.625042	0.444339	0.159522	1.08543	0.444156	0.014533	0.190861	0.44717	0.66951
Gm40987	0.500855	0.316408	0.113435	-0.152342	0.316048	0.629791	0.145737	0.313393	0.64191
Rpl34-ps2	1.28247	1.58623	0.418802	1.08457	1.56378	0.487959	-0.677645	1.79012	0.705024
Rpl31-ps7	0.957179	2.41721	0.692117	1.08409	2.41518	0.653529	1.51968	2.38646	0.524261
Gm43951	-0.452072	0.285651	0.113513	-0.18488	0.284751	0.516165	-0.114002	0.284778	0.688922
Vav1	-2.24701	2.10477	0.285709	1.08355	1.86566	0.561387	-0.0045696	2.00733	0.998184
4933406B17Rik	-0.754131	1.77673	0.671238	1.08316	1.5354	0.480527	-1.02018	1.78456	0.567545
Htr1f	0.497559	1.05949	0.638627	1.08315	0.997209	0.277399	0.632407	1.02276	0.536357
Tyrp1	0.656716	1.13687	0.5635	1.08274	1.11041	0.329523	0.893333	1.10922	0.420606
Gm37566	2.08649	1.31939	0.113785	1.6673	1.31421	0.204559	0.960896	1.35127	0.477019
Rpl7a-ps7	-0.580323	1.41846	0.682451	1.08212	1.31724	0.411361	0.149912	1.35778	0.912085
Rpsa-ps4	1.98315	1.02412	0.0528128	1.08189	1.04145	0.298885	1.01027	1.0468	0.334494
1700094M23Rik	-0.0688688	1.5554	0.964683	1.08092	1.41298	0.444278	0.941041	1.423	0.508415
Gm47073	-0.794658	0.502708	0.113934	-1.14472	0.49691	0.0212404	-0.496552	0.478527	0.299425
Tcerg1l	0.716267	0.699475	0.305832	1.08035	0.674045	0.108983	0.432723	0.703109	0.538263
Ccdc190	-0.126273	0.727875	0.862273	1.07982	0.667919	0.105945	0.236838	0.689497	0.731227
Casd1	0.785816	0.314562	0.0124851	1.07902	0.309321	0.000486011	0.172088	0.311282	0.580376
Rln1	-0.615518	1.82008	0.735226	1.07888	1.71935	0.530337	1.14732	1.64841	0.486419
Gm38024	1.45826	0.923932	0.114492	0.910632	0.925206	0.324994	1.44161	0.906515	0.111772
Ptgis	-0.0773795	0.664167	0.907251	1.0788	0.615067	0.0794388	-0.243091	0.651845	0.709202
Rpl31-ps3	0.396377	4.06292	0.922282	1.07861	4.00883	0.787884	-0.0139245	4.05183	0.997258
Olfr1388	0.133135	0.839513	0.873995	1.07822	0.796853	0.176025	0.218311	0.819329	0.789892
Gm18584	-1.84341	1.1695	0.114971	-1.01729	1.09486	0.352809	0.10861	1.06386	0.918685
4930471E15Rik	0.185483	2.09521	0.929458	1.07717	2.00644	0.591368	-0.666771	2.10891	0.751875
Mir130b	1.75241	3.79898	0.644595	1.07693	3.80688	0.777262	0.345573	3.85723	0.928612
BC018473	1.95498	1.8622	0.2938	1.07688	1.79176	0.547829	-0.597764	1.89137	0.751966
Nrp2	0.117086	0.360969	0.745661	1.07608	0.352566	0.00227219	0.0867515	0.357064	0.808038
Krt42	1.72347	3.6949	0.640897	1.07549	3.70327	0.771497	2.77052	3.64996	0.44782
Catip	0.295431	0.590239	0.616704	1.07427	0.575759	0.0620641	0.117154	0.579382	0.839757
Lrrc25	-1.25551	1.45771	0.389079	1.07424	1.26406	0.395417	1.06388	1.26801	0.401463
Gm16159	-4.43544	2.81691	0.115355	-4.23319	2.79787	0.130279	-4.15277	2.80083	0.138156
AC117809.3	0.378247	0.918752	0.680561	1.07396	0.864882	0.214331	0.617546	0.883774	0.484702
Vmn1r172	-0.843706	4.12275	0.837848	1.07286	4.04823	0.790995	0.508202	4.08574	0.901011
Col5a2	0.343245	0.388954	0.377516	1.07263	0.384841	0.00531633	0.235168	0.386818	0.543218
Gm17177	-0.959622	0.609643	0.115471	0.331217	0.573977	0.563901	-0.865832	0.58724	0.140372
2700078F05Rik	1.33191	0.913214	0.144707	1.07255	0.905186	0.236061	0.759793	0.916758	0.407228
Glrx	1.06039	0.450314	0.018534	1.0716	0.42359	0.0114128	0.490313	0.441494	0.26675
Hacd4	0.738301	0.518436	0.15442	1.07052	0.50167	0.0328493	0.777292	0.507485	0.125607
Gm43609	-0.69082	0.439129	0.115682	0.0153247	0.407252	0.969983	-0.332829	0.41601	0.423682
Spata3	0.592147	1.60616	0.712371	1.07044	1.54261	0.487734	1.9079	1.49431	0.201682
B630019A10Rik	0.534703	1.08389	0.621786	1.07036	1.00159	0.285223	0.627746	1.01851	0.537673
Dsc1	3.02964	4.34234	0.485366	1.07013	4.36112	0.806162	0.66039	4.3925	0.880492
Irx5	0.247009	1.14768	0.829593	1.07	1.07834	0.321066	0.197964	1.12057	0.859773
1700120B22Rik	0.84895	1.48732	0.568142	1.06964	1.44154	0.458082	1.75494	1.41691	0.215506
Mir3060	1.13738	3.65434	0.755618	1.06845	3.63176	0.768607	0.138727	3.69231	0.970029
Gm49083	-0.508294	0.323363	0.115973	-0.38121	0.314433	0.22537	-0.441271	0.316042	0.162642
Serpinb6c	0.866382	4.37647	0.843073	1.06771	4.40736	0.808582	0	4.40736	1
Olfr286	0.269109	1.41425	0.849087	1.0675	1.36404	0.43386	0.928164	1.34308	0.489521
Pvt1	-0.0051932	0.54118	0.992344	1.06747	0.515831	0.0385059	0.160889	0.528536	0.760819
Anxa5	0.370748	0.340295	0.275939	1.06661	0.33485	0.00144595	0.193721	0.337435	0.5659
Slpi	0.537084	0.797817	0.500825	1.06534	0.766604	0.164624	0.0421158	0.815067	0.95879
Gm12463	1.93057	1.22987	0.116475	-1.5978	1.40244	0.254581	1.2954	1.23229	0.29316
Mmp15	0.239284	0.385314	0.534593	1.06393	0.373097	0.00434977	-0.155716	0.387221	0.687584
Gm42514	2.28663	1.45777	0.116745	0.292326	1.56529	0.851852	0.628826	1.53712	0.682471
Mir6986	1.25	4.40736	0.776704	1.06383	4.38459	0.808292	2.42982	4.33133	0.574806
4930558J22Rik	-0.145573	2.93966	0.960505	1.06326	2.81818	0.705961	0.866164	2.83403	0.759886
Gm14567	0.197904	0.12621	0.116868	0.17809	0.12309	0.147945	0.00536702	0.124509	0.965617
Ccdc154	0.739895	1.47354	0.615583	1.06295	1.40201	0.448356	1.92757	1.36314	0.157344
Csn3	0.525374	1.22484	0.667973	1.06234	1.16234	0.360734	1.34349	1.15542	0.244922
Acsl5	1.21443	0.551048	0.0275339	1.06048	0.545719	0.0519839	0.241076	0.548089	0.660046
C130040N14Rik	0.396287	2.30986	0.863781	1.06048	2.20517	0.630584	-0.758698	2.37684	0.749571
Tnfrsf23	0.146337	0.555446	0.792198	1.06045	0.534708	0.0473421	0.147228	0.545438	0.787217
Hist2h2aa2	0.140489	0.743762	0.850179	1.05991	0.686688	0.122705	0.739828	0.697749	0.289005
1810059C17Rik	0.423852	1.69468	0.802505	1.05852	1.59032	0.505665	0.681605	1.62334	0.674575
AC132148.1	1.25002	4.40736	0.776701	1.05784	4.38504	0.80937	0.830358	4.39735	0.850225
Dmrt1i	-0.607151	4.39287	0.890072	1.05705	4.33118	0.807187	-0.954423	4.39287	0.828001
Arpp21	1.69636	2.21462	0.443688	1.05703	2.08369	0.611952	2.42645	2.09456	0.246679
Idh2	-0.201823	0.306105	0.509687	1.05681	0.296667	0.000367658	-0.514543	0.304946	0.0915409
Krt80	1.81944	1.43612	0.205185	1.0562	1.45697	0.468493	1.42955	1.4406	0.321039
Gm7868	1.92018	1.22709	0.117626	2.0968	1.19648	0.0796919	0.575838	1.26769	0.649654
Olfr699	0.24548	2.14323	0.908812	1.05571	2.0743	0.61079	0.575678	2.12132	0.786101
Gbp6	0.388353	0.514174	0.450072	1.05482	0.50511	0.0367715	0.0545927	0.515146	0.915602
Ltbp4	-0.709753	0.701545	0.311682	1.05474	0.690553	0.126666	-0.913205	0.699916	0.191983
Gm21982	-0.556482	0.35574	0.117749	-0.653008	0.351615	0.0632869	-0.0125282	0.347709	0.971258
Csf1r	0.187708	1.56783	0.904701	1.05409	1.49617	0.481104	-0.531945	1.59835	0.739279
Usp17la	1.0114	0.893016	0.257394	1.05144	0.869801	0.226729	0.835902	0.880525	0.342457
Rps12-ps2	-0.5581	4.38985	0.898834	1.05116	4.32793	0.8081	0.138441	4.38016	0.974786
Ifi211	1.18727	1.28682	0.356197	1.05085	1.27797	0.410915	0.563973	1.29116	0.662261
Amd-ps6	-0.731263	3.73804	0.844902	1.05006	3.66422	0.77444	1.40366	3.64568	0.700224
AC151478.2	1.3809	1.83573	0.45191	1.05004	1.84092	0.568416	1.12245	1.83527	0.540803
Angpt4	1.18846	1.89976	0.531589	1.04942	1.87477	0.575644	1.41578	1.84942	0.443959
Fam209	1.04859	1.01217	0.300213	1.0493	0.990693	0.289527	0.487132	1.01758	0.632141
Prkg2	1.21378	0.499296	0.0150577	1.04919	0.492277	0.0330649	0.437526	0.498742	0.380346
Cntnap2	-0.493699	1.32982	0.71045	1.0487	1.2344	0.395566	-0.0943028	1.28303	0.941408
Gm36823	1.13548	0.727199	0.11842	0.86455	0.720866	0.230403	0.929256	0.722463	0.198362
Gm5165	0.157103	0.100616	0.118426	0.162676	0.0988548	0.0998443	0.168559	0.0993426	0.0897441
Il11ra2	-3.26119	3.19996	0.308139	1.04865	3.00137	0.726797	0.487287	3.01389	0.871557
Vmn2r10	0.547899	1.01849	0.590608	1.04757	0.966237	0.27829	0.121565	1.01711	0.904863
Rp31-ps19	0.313107	2.65327	0.906061	1.04749	2.57224	0.683839	-0.0556772	2.64035	0.983176
Fkbp7	0.383679	0.544117	0.480722	1.04738	0.528135	0.0473485	-0.125555	0.544407	0.817604
Lif	-0.637936	0.470686	0.175311	1.04712	0.442531	0.0179717	-0.254196	0.461938	0.582126
Gm47974	0.707792	0.453396	0.118502	0.027585	0.454139	0.951565	0.121888	0.453969	0.788319
Gm32335	3.06001	1.9608	0.118619	3.62862	1.91305	0.0578581	3.17522	1.93022	0.0999692
Gm11701	-1.92238	1.23183	0.11862	-1.63071	1.16152	0.160337	-1.29415	1.13674	0.254924
Oas1b	0.325866	0.456638	0.475463	1.04711	0.443406	0.0182	0.439261	0.45037	0.329394
Siglecg	0.0263314	1.73316	0.987878	1.04555	1.63243	0.521856	2.07499	1.70727	0.224218
Tubb4b-ps1	0.993735	1.08714	0.360675	1.04466	1.05974	0.324248	0.115188	1.11123	0.917441
Pax8	-0.0651096	0.407718	0.873123	1.04452	0.394782	0.00814936	0.279065	0.399464	0.484802
Cela1	-2.09282	1.08053	0.0527649	1.04358	0.898772	0.245594	0.00983476	0.936889	0.991625
Gm5812	-6.18931	3.9689	0.118889	-5.68512	3.96401	0.15152	-5.26007	3.96376	0.184495
Gpr176	0.375507	0.572012	0.511523	1.04224	0.545184	0.0559122	-0.129651	0.574071	0.821322
Vsig2	0.264181	1.03091	0.797749	1.04178	0.965678	0.280675	0.493339	0.998489	0.621246
4932441J04Rik	-0.142112	2.15878	0.947513	1.0417	2.03082	0.607992	-1.33753	2.21897	0.54666
Slc16a14	0.557149	0.516197	0.280439	1.04156	0.496307	0.0358499	0.485122	0.496804	0.328824
4933421I07Rik	0.358898	3.2378	0.911738	1.04138	3.19155	0.744202	2.01667	3.11059	0.516775
Hsd17b1	2.19176	1.0973	0.0457814	1.04068	1.12759	0.356048	1.18901	1.12324	0.289803
Calcb	-0.818627	1.54269	0.595661	1.04052	1.36027	0.444311	0.613121	1.38225	0.657356
E030032P16Rik	-0.0352074	1.44134	0.980512	1.04037	1.3375	0.436662	0.36394	1.37563	0.791347
Nedd9	-0.440476	0.765721	0.565127	1.0396	0.752335	0.167025	0.0438421	0.762956	0.954176
4930556C24Rik	1.33556	2.01598	0.50766	1.03903	1.99415	0.602341	2.152	1.92646	0.263961
Oxt	0.369953	3.08727	0.904616	1.03853	3.00063	0.729265	1.13491	3.00454	0.705631
Gm48419	1.38447	0.889159	0.119457	0.723461	0.889617	0.416088	1.12368	0.879528	0.201392
Gm10184	-0.226849	0.145697	0.119473	-0.0907174	0.145337	0.532505	-0.294757	0.14545	0.0427119
Snora21	1.08827	1.50263	0.468916	1.03821	1.47832	0.482499	0.947281	1.48606	0.523835
Gm29721	1.17564	0.755188	0.119529	1.48055	0.746904	0.0474511	1.09265	0.750966	0.14567
Cxcl16	0.407024	0.604741	0.500912	1.03687	0.560704	0.0644248	-0.616172	0.588588	0.295162
Ahsg	-0.0241431	0.622768	0.969076	1.03623	0.598507	0.0833872	0.732862	0.600875	0.222595
Akt2-ps	0.77034	1.09574	0.482035	1.03611	1.05858	0.32769	0.433077	1.0875	0.69046
Gm24265	-1.56565	1.00628	0.119738	0.0597253	0.887852	0.946367	-1.05795	0.937057	0.258893
Olfr1254	-0.258367	4.07528	0.949449	1.03556	4.01848	0.796639	-1.42193	4.10424	0.729001
1700040L08Rik	0.81393	1.38999	0.558169	1.03268	1.36243	0.448467	0.466025	1.38922	0.73728
Gm47572	0.248287	0.159611	0.119808	0.0261511	0.157007	0.867716	0.0648768	0.157284	0.679987
Usp46os1	1.25739	1.46359	0.390277	1.032	1.44132	0.473987	0.904885	1.45305	0.533449
Tmsb15a	0.237202	1.10757	0.830419	1.03182	1.03444	0.318536	0.103146	1.08817	0.924483
Adtrp	0.46846	1.10377	0.67126	1.03074	1.08921	0.343989	0.162972	1.08747	0.880872
Mypopos	0.0818648	0.79116	0.917586	1.02856	0.767587	0.18025	-0.959365	0.795014	0.227538
Mir678	0.771972	1.06113	0.466919	1.02717	1.0373	0.322063	1.0919	1.03647	0.292122
0710001A04Rik	-0.601851	4.39746	0.891139	1.02674	4.33511	0.812779	-0.0261241	4.39234	0.995254
Lrfn2	0.689819	0.980834	0.48187	1.02647	0.941209	0.275453	0.637725	0.960094	0.506542
Abca8b	0.158821	0.324019	0.62402	1.02646	0.306766	0.00081964	-0.0640864	0.318501	0.840532
Lhx4	-1.57063	0.975365	0.107333	1.02595	0.857268	0.231398	-1.48238	0.898507	0.0989778
Gm15080	-0.293764	0.189093	0.120293	-0.399049	0.186688	0.0325557	-0.151769	0.186113	0.414804
A230051N06Rik	1.04952	2.22677	0.637414	1.02406	2.1711	0.637155	0.722731	2.1994	0.742455
Gm47822	0.553396	0.356267	0.120348	0.160229	0.354419	0.651205	0.343889	0.353553	0.33072
Rpl13-ps3	0.0451067	2.5203	0.985721	1.02302	2.41741	0.672157	-0.809077	2.56026	0.751992
Gm20535	1.96433	1.26505	0.120478	1.39523	1.26928	0.27167	2.34238	1.23323	0.057513
Cxcl3	-0.781179	3.07205	0.799275	1.02265	2.91635	0.725843	1.09736	2.91531	0.706611
AA986860	0.453546	0.590717	0.442612	1.02205	0.571756	0.0738467	0.0203388	0.587789	0.972397
5033430I15Rik	0.840554	2.34227	0.719698	1.02152	2.33765	0.662121	0.982024	2.35529	0.676719
Opcml	0.491431	0.644858	0.446014	1.02128	0.613142	0.0957834	0.477765	0.625057	0.444657
Hist1h3g	0	4.37968	1	1.02105	4.33818	0.813927	1.12944	4.33975	0.794667
Cct6b	1.01032	0.411506	0.0140813	1.01905	0.400998	0.0110448	0.966243	0.403115	0.0165325
4930467D21Rik	0.44355	0.546711	0.41719	1.01896	0.548055	0.0629935	0.323208	0.545901	0.553808
Olfr904	-0.144515	1.88193	0.93879	1.01849	1.76675	0.564295	0.393101	1.79971	0.827098
Gm37206	0.208151	0.134237	0.120992	0.252219	0.130282	0.0528732	0.216042	0.130951	0.098985
Gm37357	2.83888	1.83086	0.121003	2.85103	1.80441	0.1141	2.50141	1.82806	0.171205
Endou	0.0356955	1.65557	0.982798	1.01715	1.56702	0.516276	-2.36546	1.88975	0.210669
Aym1	-0.673532	4.40736	0.87854	1.01704	4.35441	0.815321	-0.0909769	4.40316	0.983516
Jpx	0.106323	0.909957	0.906984	1.01574	0.860614	0.237902	0.362913	0.889337	0.683221
Dnah14	0.55494	0.305627	0.0694098	1.01438	0.304099	0.00085083	0.871339	0.304226	0.00418167
AU023762	0.603959	0.967318	0.532388	1.01431	0.956678	0.289034	-0.182408	1.00173	0.85551
AC131675.2	-0.0447057	0.939768	0.962058	1.01341	0.863203	0.240391	1.19531	0.860067	0.164592
Gm14296	0.512765	0.331032	0.121384	0.406137	0.323539	0.209371	0.00787263	0.327973	0.980849
Fam24b	0.382142	1.42639	0.78877	1.01332	1.38217	0.463474	1.05498	1.36901	0.440937
Pcdhgb8	1.2995	1.02604	0.205325	1.01195	1.01881	0.320578	-0.937434	1.12445	0.404458
Slc6a14	0.207931	3.44853	0.95192	1.01188	3.40628	0.766419	0.742548	3.42911	0.828565
Cstdc2	-0.961302	3.98697	0.809469	1.01144	3.8997	0.795355	0.620711	3.92743	0.874421
Lipn	-0.356221	4.40103	0.935489	1.0113	4.37975	0.81739	0.434891	4.39599	0.921195
C230088H06Rik	-0.648428	3.77145	0.863492	1.01043	3.69951	0.784758	1.26915	3.69245	0.731061
Gm15191	-2.93707	1.89854	0.12186	-1.10601	1.67262	0.508455	-3.09593	1.86131	0.0962515
Gm10801	-1.35573	0.876596	0.121964	0.591309	0.783143	0.450221	0.292983	0.78951	0.710567
Vmn2r43	3.21284	4.31909	0.456955	1.01029	4.38884	0.817941	0.832299	4.39765	0.849889
Gm5903	1.86092	1.20357	0.122065	2.63674	1.15448	0.0223766	3.1013	1.14662	0.00683615
1700020N01Rik	0.446582	1.06068	0.673732	1.01016	1.04572	0.334048	1.01064	1.04577	0.333837
AC153155.1	3.13633	4.27084	0.462731	1.0094	4.31823	0.815177	-1.72339	4.36286	0.692832
Gcat	1.12227	0.79846	0.159861	1.00926	0.796546	0.205137	0.668754	0.798959	0.402575
Polr2k-ps	0.121544	1.5196	0.93625	1.00707	1.44439	0.485658	0.755805	1.46297	0.605418
Umod	1.15334	2.76005	0.676042	1.00589	2.74674	0.714207	1.08859	2.74264	0.691431
Arl9	-0.16953	1.61038	0.916159	1.00508	1.4409	0.485468	0.599762	1.4721	0.6837
Acvrl1	0.0894442	0.98343	0.927531	1.00502	0.98688	0.308499	-0.109456	0.961363	0.909353
Clec18a	2.22418	1.50004	0.138142	1.00425	1.51081	0.506233	-0.572862	1.53945	0.709802
Ntn1	0.265477	0.277703	0.339085	1.00365	0.272881	0.000235104	0.00628478	0.27684	0.981888
5430420F09Rik	-0.546654	2.06497	0.79122	1.00316	1.89431	0.596414	0.221402	1.95738	0.909942
Fstl5	0.0605858	2.04344	0.976347	1.00305	2.01866	0.619268	0.921655	2.01992	0.648186
Vmn1r75	-0.591944	2.46882	0.81051	1.00294	2.37087	0.672277	-0.702784	2.48784	0.77757
Gstp-ps	0.854534	0.901789	0.343334	1.00124	0.89311	0.26226	0.181159	0.912095	0.842561
Nrg1	0.655549	0.50096	0.190675	1	0.490342	0.0414105	-0.733852	0.49439	0.137714
Gm49412	0.73913	0.47964	0.123314	0.610024	0.471277	0.195525	0.70265	0.471005	0.135748
Plch1	0.510465	1.03724	0.622623	0.999447	0.993838	0.314587	0.384592	1.01102	0.703649
Ptgdr2	0.729232	2.67794	0.785383	0.997881	2.62253	0.703572	1.58119	2.60089	0.543226
Actg2	1.26468	4.37066	0.772308	0.99762	4.40106	0.820675	0	4.40736	1
4930528H21Rik	-0.627527	4.40122	0.886622	0.997592	4.34928	0.818582	-0.974799	4.40122	0.824716
[truncated: 34,930 more rows]
